# Supplementary material for: Investigate the genetic mechanisms of diabetic kidney disease complicated with inflammatory bowel disease through data mining and bioinformatic analysis
Source: Front Endocrinol (Lausanne). 2023 Jan 16;13:1081747. doi: 10.3389/fendo.2022.1081747 (PMC9884696; doi:10.3389/fendo.2022.1081747)
Supplement: Supplementary file 1 [file Table_1.xlsx]

## Sheet: Supplementary Table 1
Supplementary Table 1: The detailed information of all the risk genes in PPI network
Gene symbol	BetweennessCentrality	ClosenessCentrality	ClusteringCoefficient	Degree
PIK3R1	0.035103	0.423358	0.169008	68
PIK3CA	0.0439494	0.426471	0.17232	67
STAT3	0.0423098	0.424686	0.203846	65
SRC	0.0525115	0.43469	0.209325	64
MAPK3	0.0347199	0.424686	0.209234	59
JUN	0.0609031	0.437972	0.189958	58
MAPK1	0.0311148	0.422037	0.214286	56
TP53	0.0542433	0.408451	0.147059	52
EP300	0.0454307	0.42827	0.177959	50
AKT1	0.0378896	0.418126	0.234043	47
HRAS	0.0142506	0.397649	0.26087	46
HSP90AA1	0.0415027	0.406406	0.184989	44
JAK2	0.0150786	0.388145	0.239958	44
CTNNB1	0.0864778	0.409274	0.190476	43
IL10	0.0123508	0.372136	0.262485	42
TNF	0.0273175	0.401583	0.232927	41
IL6	0.0176368	0.394175	0.3	41
VEGFA	0.018316	0.403178	0.26458	38
IL2	0.0168026	0.388517	0.294452	38
MAPK14	0.0287126	0.401583	0.25976	37
STAT1	0.0191347	0.404382	0.264264	37
ESR1	0.0197232	0.406	0.28254	36
MAPK8	0.00840304	0.38447	0.221034	34
FN1	0.0302332	0.392271	0.119318	33
IL1B	0.0204128	0.386667	0.272727	33
KRAS	0.00675148	0.382298	0.316288	33
IRS1	0.00462642	0.384106	0.378788	33
CREB1	0.0167848	0.40198	0.284274	32
F2	0.0336882	0.378026	0.208602	31
FOS	0.0175951	0.389635	0.294624	31
CAV1	0.0182282	0.402379	0.188506	30
CXCL12	0.0144845	0.394175	0.303448	30
STAT5B	0.007002	0.372136	0.229885	30
APOA1	0.0354093	0.366426	0.246305	29
CD4	0.0193122	0.365437	0.229064	29
RAC1	0.0121933	0.385565	0.327586	29
EDN1	0.00786586	0.390385	0.349754	29
INS	0.0246477	0.379085	0.222222	28
IGF1	0.0111799	0.385565	0.309524	28
ITGAM	0.0272434	0.346121	0.111111	27
IL4	0.00352102	0.373849	0.358974	27
FGF2	0.0136599	0.360248	0.375385	26
NR3C1	0.00736526	0.39001	0.323333	25
ALB	0.036481	0.366757	0.105072	24
CASP8	0.0261743	0.374539	0.173913	24
PTPN1	0.00705909	0.381579	0.365942	24
MMP2	0.00650646	0.366096	0.391304	24
HGF	0.00425799	0.374885	0.40942	24
IL2RA	0.00333557	0.365766	0.398551	24
PPARA	0.0206408	0.385565	0.268775	23
LEP	0.01954	0.36478	0.158103	23
AGT	0.0146125	0.366757	0.347826	23
NFKBIA	0.0134206	0.39265	0.288538	23
HIF1A	0.00835781	0.388889	0.391304	23
EGF	0.00680802	0.383743	0.347826	23
IGF1R	0.00324356	0.377674	0.494071	23
IKBKB	0.00754209	0.348797	0.164502	22
TGFB1	0.00633863	0.380863	0.367965	22
MMP9	0.00607931	0.359292	0.437229	22
KDR	0.0060029	0.373162	0.277056	22
IFNG	0.00189723	0.366426	0.372294	22
IL17A	0.00172835	0.352431	0.528139	22
IRS2	0.000686	0.35	0.502165	22
PPARGC1A	0.0218884	0.367754	0.195238	21
PLG	0.0151616	0.354276	0.119048	21
AR	0.00550694	0.389262	0.328571	21
IL18	0.0049617	0.35961	0.42381	21
TLR4	0.0171502	0.364126	0.163158	20
APOE	0.007816	0.321457	0.347368	20
CCND1	0.00459014	0.375231	0.336842	20
SOCS3	0.00183151	0.365437	0.442105	20
CASP3	0.0140375	0.369427	0.210526	19
APOA2	0.0118988	0.34436	0.421053	19
POMC	0.0117207	0.349398	0.461988	19
APOB	0.0102037	0.327419	0.380117	19
PTEN	0.00583634	0.35961	0.280702	19
PRKCD	0.00382641	0.378026	0.432749	19
MMP1	0.0021979	0.344068	0.561404	19
PDGFB	0.000672	0.353043	0.502924	19
HLA-A	0.011629	0.348498	0.313725	18
CCR5	0.0040882	0.356766	0.359477	18
CD8A	0.00342878	0.358657	0.411765	18
CCL11	0.00339461	0.356453	0.470588	18
IL1A	0.00336716	0.346121	0.522876	18
MTOR	0.00259946	0.359929	0.333333	18
CXCL8	0.0014817	0.360889	0.614379	18
LRP2	0.0176875	0.331158	0.176471	17
LCN2	0.00791165	0.338052	0.625	17
HSPA4	0.00360012	0.349097	0.161765	17
FOXP3	0.00300249	0.356453	0.345588	17
CD40	0.0025523	0.351515	0.352941	17
GNAS	0.0136852	0.337209	0.325	16
CD80	0.00306271	0.343776	0.466667	16
IL13	0.00231175	0.338616	0.425	16
CCL2	0.000725	0.341751	0.675	16
INSR	0.000549	0.347009	0.508333	16
MT-CO2	0.0360687	0.339181	0.32381	15
B2M	0.0164916	0.351211	0.304762	15
SIRT1	0.00843485	0.352431	0.32381	15
LPL	0.00678256	0.340604	0.457143	15
NOS3	0.0062319	0.360568	0.342857	15
PPARG	0.00324205	0.371795	0.342857	15
NGF	0.00266716	0.365766	0.4	15
TNFRSF1A	0.00203135	0.36121	0.247619	15
CD86	0.00164666	0.343486	0.514286	15
AKT2	0.00163937	0.372136	0.428571	15
CCL5	0.00143173	0.346712	0.657143	15
CXCL10	0.0011671	0.335815	0.542857	15
EPO	0.00109141	0.353043	0.361905	15
APP	0.0103211	0.347009	0.164835	14
HMGB1	0.00820017	0.361854	0.186813	14
NOS2	0.00813003	0.372136	0.494505	14
CD28	0.00452626	0.339181	0.549451	14
PRKAR1A	0.00442865	0.348797	0.494505	14
BDNF	0.00309789	0.369091	0.43956	14
PTPN2	0.000476	0.344652	0.373626	14
MET	0.00032	0.355828	0.593407	14
PSMB8	0.0109182	0.33035	0.205128	13
HSPA5	0.00954662	0.335815	0.115385	13
HLA-DRB1	0.00696257	0.318182	0.384615	13
VTN	0.00644569	0.358025	0.179487	13
SERPINC1	0.00384459	0.315953	0.205128	13
TLR2	0.0036245	0.343195	0.269231	13
APOC3	0.000467	0.290831	0.679487	13
SOCS1	0.000306	0.343486	0.512821	13
SAA1	2.45e-05	0.327419	0.923077	13
GAPDH	0.0159215	0.358025	0.19697	12
CFTR	0.00928277	0.338616	0.348485	12
PTPRC	0.00682017	0.32454	0.151515	12
ACTB	0.00425624	0.359292	0.227273	12
ICAM1	0.0035568	0.334707	0.30303	12
IGF2	0.00308722	0.343486	0.181818	12
IGFBP3	0.00219662	0.35961	0.227273	12
CD40LG	0.0018522	0.35614	0.454545	12
HSPA1A	0.00111114	0.356453	0.378788	12
CETP	0.000501	0.280969	0.681818	12
GDNF	0.000247	0.360248	0.636364	12
PIK3CG	0.000184	0.339181	0.575758	12
CCL3	0.000155	0.314973	0.80303	12
TIMP1	0.000154	0.32506	0.833333	12
CRP	0.0159701	0.347009	0.163636	11
CYCS	0.0137689	0.329813	0.254545	11
GCG	0.00704519	0.338898	0.2	11
MAPT	0.0021062	0.343776	0.290909	11
LPA	0.00194098	0.294416	0.745455	11
AGTR2	0.00159021	0.338052	0.618182	11
GH1	0.00101822	0.340604	0.545455	11
BCL2	0.000909	0.356766	0.581818	11
MAPK12	0.000788	0.35182	0.418182	11
APOA5	0.000648	0.29831	0.781818	11
ADRB2	0.000274	0.333607	0.818182	11
CASP1	0.0132711	0.323248	0.288889	10
AHSG	0.00807767	0.322991	0.222222	10
DPP4	0.00679378	0.351211	0.111111	10
VWF	0.00545169	0.326629	0.177778	10
SNCA	0.00522145	0.338333	0.177778	10
LCAT	0.00492763	0.27923	0.777778	10
MUC1	0.00366881	0.35614	0.355556	10
CTLA4	0.00163053	0.311589	0.577778	10
IL6R	0.00140743	0.33665	0.488889	10
PON1	0.000766	0.284115	0.688889	10
IL1R1	0.000714	0.331699	0.488889	10
IL5	0.000487	0.338616	0.377778	10
FASLG	0.000481	0.345826	0.511111	10
TSC2	0.000285	0.33306	0.511111	10
GLI3	0.0769421	0.308042	0.111111	9
PTGS2	0.0145395	0.339749	0.222222	9
C3	0.0103638	0.304348	0.222222	9
PSMB9	0.00490638	0.321967	0.25	9
HMOX1	0.00236286	0.33665	0.333333	9
VCAM1	0.00208495	0.345238	0.305556	9
TNFRSF10A	0.00154958	0.336371	0.333333	9
ESR2	0.000728	0.355206	0.583333	9
FAS	0.000248	0.342616	0.555556	9
APOA4	0.000176	0.288352	0.75	9
CEP290	6.63e-05	0.193058	0.666667	9
RET	6.63e-05	0.344068	0.777778	9
GHR	1.65e-05	0.330619	0.777778	9
NLRP3	0.0144557	0.31694	0.214286	8
SHH	0.00866105	0.313514	0.107143	8
HNF1A	0.00850484	0.33749	0.321429	8
GHRL	0.00212509	0.30711	0.321429	8
ADIPOQ	0.00209243	0.326104	0.392857	8
CLU	0.00183818	0.307343	0.357143	8
HLA-B	0.00140602	0.312308	0.428571	8
MT-CO3	0.000646	0.26693	0.821429	8
MT-CO1	0.000646	0.26693	0.821429	8
EDNRA	0.000496	0.331971	0.392857	8
FLT1	0.000115	0.331158	0.714286	8
AHI1	1.76e-05	0.192966	0.785714	8
TMEM67	1.76e-05	0.192966	0.785714	8
CC2D2A	1.76e-05	0.192966	0.785714	8
RPGRIP1L	0.0193274	0.237566	0.571429	7
MKS1	0.0193152	0.237566	0.714286	7
SST	0.0112582	0.307576	0.238095	7
CTSB	0.0104362	0.261429	0.142857	7
PECAM1	0.00955951	0.342039	0.142857	7
CYP1A2	0.00930628	0.269767	0.333333	7
CFH	0.00800832	0.276944	0.238095	7
NPY	0.00550848	0.281553	0.285714	7
XBP1	0.00337686	0.291457	0.142857	7
AGTR1	0.00202605	0.315708	0.190476	7
CYP3A4	0.00151373	0.257614	0.333333	7
FGA	0.00142208	0.326629	0.380952	7
HLA-DPB1	0.00105609	0.276755	0.333333	7
HLA-DQA1	0.000912	0.276755	0.428571	7
NF1	0.000728	0.326367	0.142857	7
AMBP	0.000398	0.307809	0.619048	7
GATA3	0.000347	0.327684	0.333333	7
THBS1	0.00029	0.332514	0.47619	7
TCF7L2	0.000274	0.340319	0.714286	7
CCR2	0.000214	0.300296	0.380952	7
TSC1	8.85e-05	0.322991	0.571429	7
CDKN2A	6.01e-05	0.332787	0.571429	7
MT-ATP6	0	0.254386	1	7
MT-ND6	0	0.254386	1	7
MT-ND5	0	0.254386	1	7
MT-ND4	0	0.254386	1	7
MT-ND1	0	0.254386	1	7
CAT	0.0198542	0.306415	0.266667	6
FGF23	0.00986494	0.31016	0.533333	6
MPO	0.00731144	0.282533	0.133333	6
TTR	0.00563069	0.309216	0.266667	6
LEPR	0.00493507	0.322222	0.533333	6
HP	0.0039778	0.290207	0.466667	6
PTPN22	0.00224118	0.319434	0.333333	6
CYP2C9	0.00218684	0.264323	0.466667	6
SOD1	0.00116219	0.317933	0.333333	6
HLA-DQB1	0.000899	0.278655	0.466667	6
F3	0.000828	0.312068	0.333333	6
HSPG2	0.000592	0.322478	0.466667	6
CYP2C19	0.000566	0.264323	0.6	6
HSPD1	0.000526	0.307809	0.466667	6
HNF4A	0.000427	0.332514	0.6	6
PARP1	0.000205	0.32506	0.533333	6
PDCD1	0.000174	0.273217	0.466667	6
PRL	0.000165	0.314973	0.466667	6
IL1RN	6.68e-05	0.29831	0.533333	6
ANGPT2	4.93e-05	0.329011	0.533333	6
NPHP1	1.22e-05	0.192783	0.8	6
TMEM231	0	0.192783	1	6
TMEM216	0	0.192783	1	6
TTC21B	0.00733443	0.236597	0.7	5
IFT172	0.00733443	0.236597	0.7	5
PTX3	0.00679823	0.273769	0.1	5
ABCB1	0.00446241	0.332514	0.3	5
ENPP1	0.00411426	0.232	0.2	5
ABCA1	0.00291717	0.324022	0.3	5
PTGS1	0.00207755	0.262105	0.3	5
GCK	0.00197747	0.28214	0.2	5
FCGR2A	0.000983	0.327156	0.2	5
NOD2	0.000939	0.287332	0.4	5
SELP	0.000881	0.281553	0.3	5
FGF10	0.000873	0.30711	0.6	5
SOD2	0.000666	0.309451	0.4	5
TAP1	0.00058	0.275068	0.5	5
CYP2C8	0.000564	0.264151	0.5	5
CTGF	0.000453	0.320695	0.3	5
SERPINE1	0.000428	0.302985	0.3	5
FGF8	0.000418	0.318681	0.6	5
F9	0.000361	0.280969	0.4	5
GZMB	0.000331	0.327419	0.2	5
ATM	0.000301	0.313756	0.4	5
CD79A	0.000244	0.314729	0.6	5
IL7R	0.000176	0.30711	0.5	5
TLR1	7.53e-05	0.284513	0.6	5
IL15	5.31e-05	0.295488	0.6	5
PGF	0	0.320189	1	5
TH	0.0132887	0.297218	0.166667	4
VDR	0.0064957	0.319937	0.166667	4
CFHR1	0.00496032	0.240664	0.333333	4
SELL	0.00492611	0.286319	0.5	4
ATF6	0.00292296	0.296134	0.333333	4
G6PD	0.00137806	0.301187	0.333333	4
BMP4	0.000958	0.307343	0.166667	4
AGER	0.000878	0.295273	0.333333	4
GC	0.000595	0.277702	0	4
PAX6	0.000535	0.316199	0.333333	4
NLRP1	0.000335	0.255829	0.5	4
TNFRSF25	0.000335	0.289174	0.5	4
PF4	0.000299	0.296567	0.166667	4
RETN	0.000254	0.302759	0.333333	4
PLAT	0.000239	0.302083	0.5	4
MME	0.000201	0.295918	0.333333	4
ACE2	0.000184	0.285915	0.5	4
SELE	0.000179	0.284513	0.333333	4
TIMP3	0.000169	0.317684	0.166667	4
MEN1	0.00015	0.311589	0.5	4
PDX1	0.000144	0.280775	0.333333	4
TGFB2	0.00014	0.320189	0.5	4
F8	0.000119	0.284115	0.833333	4
MC4R	7.43e-05	0.278846	0.666667	4
IGF2R	4.61e-05	0.292929	0.333333	4
TLR6	3.35e-05	0.280581	0.833333	4
REN	3.08e-05	0.273769	0.666667	4
ACE	1.31e-05	0.273401	0.666667	4
IL18R1	8.14e-06	0.331971	0.666667	4
LTA	3.54e-06	0.306647	0.833333	4
IFT140	0	0.19169	1	4
IFT80	0	0.19169	1	4
WDR19	0	0.19169	1	4
LIPC	0	0.273401	1	4
MTTP	0	0.27619	1	4
SAMHD1	0	0.300518	1	4
BRAF	0	0.305953	1	4
NFE2L2	0	0.313514	1	4
GGT1	0.00982789	0.191059	0.333333	3
TRPV4	0.00982789	0.315462	0.333333	3
PTH	0.00527244	0.238263	0	3
SLC2A2	0.00499551	0.258106	0	3
DDC	0.00492611	0.230159	0.333333	3
MEFV	0.00492611	0.244873	0.333333	3
SPP1	0.00480603	0.303892	0.333333	3
NAMPT	0.0024047	0.263808	0.333333	3
COL4A1	0.00236409	0.274696	0.666667	3
COL4A2	0.00236409	0.274696	0.666667	3
CD38	0.00225249	0.259259	0.333333	3
C4A	0.00194452	0.258599	0	3
CP	0.000668	0.285915	0	3
TPO	0.000491	0.238403	0.333333	3
TGM2	0.000454	0.308276	0	3
LMNA	0.00043	0.300741	0	3
TLR3	0.000369	0.312308	0.333333	3
TFRC	0.000347	0.263979	0.333333	3
G6PC	0.000259	0.272118	0.333333	3
SHBG	0.000187	0.309687	0.333333	3
SCT	0.000151	0.2723	0.666667	3
ELN	9.1e-05	0.288762	0.333333	3
CFB	9.09e-05	0.234682	0.333333	3
PIK3C2A	5.81e-05	0.31016	0.333333	3
CNTF	5.35e-05	0.293565	0	3
MYH9	3.23e-05	0.297218	0.333333	3
TLR9	1.76e-05	0.300296	0.666667	3
NR1H2	1.07e-05	0.261093	0.666667	3
NPHP4	0	0.192508	1	3
UGT1A1	0	0.221979	1	3
TAP2	0	0.26693	1	3
TIMP2	0	0.269947	1	3
F5	0	0.277892	1	3
NPHS1	0	0.312068	1	3
GSR	0.0147054	0.235499	0	2
NR3C2	0.00982789	0.29	0	2
HSD11B2	0.00492611	0.22518	0	2
DRD2	0.00492611	0.235636	0	2
PKD2	0.00492611	0.240237	0	2
AVPR2	0.00492611	0.252645	0	2
NR1H4	0.00492611	0.269409	0	2
TNFSF11	0.00492611	0.280969	0	2
TG	0.00152146	0.250617	0	2
GFAP	0.00129657	0.254545	0	2
XDH	0.00119076	0.213909	0	2
CYP19A1	0.000905	0.292086	0	2
TF	0.000526	0.271209	0	2
HBB	0.000289	0.232532	0	2
BGLAP	0.000275	0.234411	0	2
HPRT1	0.000199	0.193149	0	2
LRP5	0.000179	0.293141	0	2
ADD1	0.000148	0.2723	0	2
BCHE	9.22e-05	0.273585	0	2
POLG	8.31e-05	0.291876	0	2
THBD	8.02e-05	0.291876	0	2
MLXIPL	4.28e-05	0.268874	0	2
IFIH1	4.23e-05	0.289793	0	2
MBL2	2.82e-05	0.223445	0	2
IGFBP1	1.35e-06	0.280193	0	2
GAD1	0	0.160538	1	2
GAD2	0	0.160538	1	2
WFS1	0	0.233602	1	2
SEC61A1	0	0.253909	1	2
B7RP1	0	0.255346	1	2
CRH	0	0.260256	1	2
HFE	0	0.260423	1	2
FBN1	0	0.28273	1	2
BLM	0	0.290415	1	2
CYP21A2	0	0.183877	0	1
AOC3	0	0.187183	0	1
CNR1	0	0.190789	0	1
CASR	0	0.192508	0	1
PKHD1	0	0.193795	0	1
FHR2	0	0.194073	0	1
PSTPIP1	0	0.196801	0	1
AVP	0	0.201789	0	1
SLC5A1	0	0.205258	0	1
CST3	0	0.207354	0	1
TLR7	0	0.207354	0	1
ABCB11	0	0.212343	0	1
ADM	0	0.216996	0	1
PNPLA6	0	0.218397	0	1
TNFRSF11B	0	0.219459	0	1
GAL	0	0.219816	0	1
PRTN3	0	0.220413	0	1
PODXL	0	0.22271	0	1
KIF7	0	0.235636	0	1
RBP4	0	0.236321	0	1
MFN2	0	0.240807	0	1
CYP27B1	0	0.242533	0	1
BBS1	0	0.243844	0	1
BMP6	0	0.244284	0	1
SURF1	0	0.248166	0	1
HAVCR1	0	0.252802	0	1
BDKRB2	0	0.265186	0	1
TLR5	0	0.267105	0	1
ORM1	0	0.268519	0	1
HMGCR	0	0.278464	0	1
IFNA1	0	0.28	0	1
SLC2A1	0	0.290207	0	1
WT1	0	0.290207	0	1

## Sheet: Supplementary Table 2
Supplementary Table 2: The specific entries of GO enrichment analysis for all risk genes
ONTOLOGY	ID	Description	GeneRatio	pvalue	p.adjust	Count
BP	GO:0001819	positive regulation of cytokine production	92/481	4.66e-58	2.45e-54	92
BP	GO:0002237	response to molecule of bacterial origin	83/481	4.11e-57	1.08e-53	83
BP	GO:0050727	regulation of inflammatory response	83/481	5.37e-55	9.43e-52	83
BP	GO:0032496	response to lipopolysaccharide	79/481	1.12e-54	1.47e-51	79
BP	GO:0022407	regulation of cell-cell adhesion	83/481	1.66e-48	1.75e-45	83
BP	GO:1903793	positive regulation of anion transport	83/481	2.51e-45	2.21e-42	83
BP	GO:0007159	leukocyte cell-cell adhesion	73/481	3.97e-44	2.99e-41	73
BP	GO:0042110	T cell activation	81/481	1.15e-43	7.55e-41	81
BP	GO:1903037	regulation of leukocyte cell-cell adhesion	69/481	4.03e-43	2.36e-40	69
BP	GO:0042493	response to drug	70/481	1.3e-41	6.84e-39	70
BP	GO:0050867	positive regulation of cell activation	74/481	2.12e-41	1.01e-38	74
BP	GO:0070661	leukocyte proliferation	65/481	1.64e-40	7.18e-38	65
BP	GO:1905952	regulation of lipid localization	53/481	2.9e-40	1.17e-37	53
BP	GO:0043491	protein kinase B signaling	61/481	6.4e-40	2.41e-37	61
BP	GO:1903039	positive regulation of leukocyte cell-cell adhesion	57/481	1.53e-39	5.36e-37	57
BP	GO:0045785	positive regulation of cell adhesion	73/481	1.85e-39	6.1e-37	73
BP	GO:0002696	positive regulation of leukocyte activation	71/481	2.8e-39	8.68e-37	71
BP	GO:0022409	positive regulation of cell-cell adhesion	60/481	1.55e-38	4.54e-36	60
BP	GO:0009914	hormone transport	63/481	2.09e-38	5.79e-36	63
BP	GO:0072593	reactive oxygen species metabolic process	60/481	4.65e-38	1.23e-35	60
BP	GO:0009991	response to extracellular stimulus	75/481	8.58e-38	2.15e-35	75
BP	GO:0050730	regulation of peptidyl-tyrosine phosphorylation	58/481	9.92e-38	2.38e-35	58
BP	GO:0032943	mononuclear cell proliferation	60/481	1.1e-37	2.52e-35	60
BP	GO:0031667	response to nutrient levels	73/481	1.19e-37	2.61e-35	73
BP	GO:2000377	regulation of reactive oxygen species metabolic process	51/481	1.81e-37	3.82e-35	51
BP	GO:0050870	positive regulation of T cell activation	53/481	1.98e-37	4.02e-35	53
BP	GO:0046879	hormone secretion	61/481	3.34e-37	6.53e-35	61
BP	GO:0050863	regulation of T cell activation	63/481	4e-37	7.53e-35	63
BP	GO:0050731	positive regulation of peptidyl-tyrosine phosphorylation	50/481	3.64e-36	6.62e-34	50
BP	GO:0043434	response to peptide hormone	70/481	6.3e-36	1.11e-33	70
BP	GO:0046651	lymphocyte proliferation	58/481	7.59e-36	1.29e-33	58
BP	GO:0051251	positive regulation of lymphocyte activation	64/481	8.11e-36	1.3e-33	64
BP	GO:0018108	peptidyl-tyrosine phosphorylation	65/481	8.15e-36	1.3e-33	65
BP	GO:0046883	regulation of hormone secretion	56/481	9.24e-36	1.43e-33	56
BP	GO:0018212	peptidyl-tyrosine modification	65/481	1.36e-35	2.05e-33	65
BP	GO:0050673	epithelial cell proliferation	69/481	1.83e-35	2.67e-33	69
BP	GO:0070663	regulation of leukocyte proliferation	54/481	1.89e-35	2.7e-33	54
BP	GO:1901653	cellular response to peptide	66/481	3.49e-35	4.84e-33	66
BP	GO:0032368	regulation of lipid transport	45/481	6.87e-35	9.28e-33	45
BP	GO:0051896	regulation of protein kinase B signaling	54/481	7.39e-35	9.73e-33	54
BP	GO:0070665	positive regulation of leukocyte proliferation	44/481	9.12e-35	1.17e-32	44
BP	GO:0070482	response to oxygen levels	65/481	1.17e-34	1.47e-32	65
BP	GO:2000379	positive regulation of reactive oxygen species metabolic process	38/481	1.37e-34	1.68e-32	38
BP	GO:0032944	regulation of mononuclear cell proliferation	51/481	5.59e-34	6.7e-32	51
BP	GO:0007568	aging	58/481	5.88e-34	6.88e-32	58
BP	GO:0014065	phosphatidylinositol 3-kinase signaling	44/481	6.22e-34	7.13e-32	44
BP	GO:0036293	response to decreased oxygen levels	62/481	1.39e-33	1.56e-31	62
BP	GO:0051090	regulation of DNA-binding transcription factor activity	68/481	1.61e-33	1.77e-31	68
BP	GO:0050670	regulation of lymphocyte proliferation	50/481	4.39e-33	4.73e-31	50
BP	GO:0050671	positive regulation of lymphocyte proliferation	41/481	7.09e-33	7.47e-31	41
BP	GO:0032946	positive regulation of mononuclear cell proliferation	41/481	9.92e-33	1.02e-30	41
BP	GO:0050678	regulation of epithelial cell proliferation	62/481	1.35e-32	1.37e-30	62
BP	GO:0001666	response to hypoxia	60/481	1.55e-32	1.54e-30	60
BP	GO:0070997	neuron death	59/481	5.14e-32	5.02e-30	59
BP	GO:0048732	gland development	64/481	7.32e-32	7.02e-30	64
BP	GO:0023061	signal release	68/481	1.15e-31	1.08e-29	68
BP	GO:0002697	regulation of immune effector process	67/481	2.25e-31	2.08e-29	67
BP	GO:0032102	negative regulation of response to external stimulus	62/481	2.9e-31	2.64e-29	62
BP	GO:0071216	cellular response to biotic stimulus	49/481	7.54e-31	6.73e-29	49
BP	GO:0033002	muscle cell proliferation	48/481	8.04e-31	7.06e-29	48
BP	GO:0071900	regulation of protein serine/threonine kinase activity	68/481	1.03e-30	8.93e-29	68
BP	GO:0051047	positive regulation of secretion	54/481	1.08e-30	9.15e-29	54
BP	GO:0048015	phosphatidylinositol-mediated signaling	45/481	1.45e-30	1.21e-28	45
BP	GO:1903131	mononuclear cell differentiation	62/481	3.39e-30	2.79e-28	62
BP	GO:0032147	activation of protein kinase activity	56/481	3.62e-30	2.94e-28	56
BP	GO:0048017	inositol lipid-mediated signaling	45/481	3.79e-30	3.03e-28	45
BP	GO:1902105	regulation of leukocyte differentiation	52/481	5.59e-30	4.4e-28	52
BP	GO:0071219	cellular response to molecule of bacterial origin	46/481	6.23e-30	4.83e-28	46
BP	GO:0002790	peptide secretion	61/481	6.38e-30	4.87e-28	61
BP	GO:0062197	cellular response to chemical stress	57/481	8.79e-30	6.62e-28	57
BP	GO:0002791	regulation of peptide secretion	54/481	1.04e-29	7.7e-28	54
BP	GO:0045765	regulation of angiogenesis	56/481	1.13e-29	8.24e-28	56
BP	GO:0045834	positive regulation of lipid metabolic process	40/481	1.24e-29	8.95e-28	40
BP	GO:0062013	positive regulation of small molecule metabolic process	39/481	1.39e-29	9.9e-28	39
BP	GO:1901342	regulation of vasculature development	56/481	2.91e-29	2.04e-27	56
BP	GO:1901214	regulation of neuron death	53/481	3.41e-29	2.37e-27	53
BP	GO:0042593	glucose homeostasis	47/481	4.04e-29	2.76e-27	47
BP	GO:1903706	regulation of hemopoiesis	61/481	4.47e-29	3.02e-27	61
BP	GO:0048771	tissue remodeling	42/481	4.91e-29	3.14e-27	42
BP	GO:0051897	positive regulation of protein kinase B signaling	42/481	4.91e-29	3.14e-27	42
BP	GO:0097696	receptor signaling pathway via STAT	42/481	4.91e-29	3.14e-27	42
BP	GO:0033500	carbohydrate homeostasis	47/481	4.96e-29	3.14e-27	47
BP	GO:0006869	lipid transport	64/481	4.98e-29	3.14e-27	64
BP	GO:0014066	regulation of phosphatidylinositol 3-kinase signaling	37/481	5.01e-29	3.14e-27	37
BP	GO:0019216	regulation of lipid metabolic process	60/481	5.64e-29	3.49e-27	60
BP	GO:0071222	cellular response to lipopolysaccharide	44/481	5.91e-29	3.62e-27	44
BP	GO:0007259	receptor signaling pathway via JAK-STAT	41/481	6.68e-29	4.04e-27	41
BP	GO:2001233	regulation of apoptotic signaling pathway	56/481	8.57e-29	5.13e-27	56
BP	GO:0062012	regulation of small molecule metabolic process	62/481	1.15e-28	6.78e-27	62
BP	GO:0015850	organic hydroxy compound transport	50/481	1.23e-28	7.2e-27	50
BP	GO:0048660	regulation of smooth muscle cell proliferation	40/481	1.93e-28	1.11e-26	40
BP	GO:0001667	ameboidal-type cell migration	64/481	2.22e-28	1.27e-26	64
BP	GO:0014068	positive regulation of phosphatidylinositol 3-kinase signaling	32/481	2.26e-28	1.28e-26	32
BP	GO:0006979	response to oxidative stress	62/481	2.82e-28	1.58e-26	62
BP	GO:0050729	positive regulation of inflammatory response	37/481	3.22e-28	1.78e-26	37
BP	GO:0048659	smooth muscle cell proliferation	40/481	3.25e-28	1.78e-26	40
BP	GO:0002683	negative regulation of immune system process	59/481	4.84e-28	2.63e-26	59
BP	GO:0050708	regulation of protein secretion	50/481	5.08e-28	2.73e-26	50
BP	GO:0090132	epithelium migration	56/481	5.13e-28	2.73e-26	56
BP	GO:1903555	regulation of tumor necrosis factor superfamily cytokine production	40/481	5.43e-28	2.86e-26	40
BP	GO:0071692	protein localization to extracellular region	57/481	5.7e-28	2.97e-26	57
BP	GO:0010632	regulation of epithelial cell migration	51/481	6.1e-28	3.15e-26	51
BP	GO:0001655	urogenital system development	53/481	6.5e-28	3.29e-26	53
BP	GO:0070371	ERK1 and ERK2 cascade	53/481	6.5e-28	3.29e-26	53
BP	GO:0090130	tissue migration	56/481	1.06e-27	5.31e-26	56
BP	GO:0071706	tumor necrosis factor superfamily cytokine production	40/481	1.16e-27	5.76e-26	40
BP	GO:0009306	protein secretion	56/481	1.41e-27	6.94e-26	56
BP	GO:0035592	establishment of protein localization to extracellular region	56/481	1.62e-27	7.93e-26	56
BP	GO:0072001	renal system development	50/481	2.36e-27	1.14e-25	50
BP	GO:0010631	epithelial cell migration	55/481	2.61e-27	1.25e-25	55
BP	GO:0032680	regulation of tumor necrosis factor production	39/481	2.64e-27	1.25e-25	39
BP	GO:0032635	interleukin-6 production	39/481	4.37e-27	2.03e-25	39
BP	GO:0032640	tumor necrosis factor production	39/481	4.37e-27	2.03e-25	39
BP	GO:0097191	extrinsic apoptotic signaling pathway	44/481	4.39e-27	2.03e-25	44
BP	GO:0002526	acute inflammatory response	33/481	6.6e-27	3.02e-25	33
BP	GO:0042102	positive regulation of T cell proliferation	32/481	7.41e-27	3.37e-25	32
BP	GO:0003018	vascular process in circulatory system	46/481	9.44e-27	4.25e-25	46
BP	GO:1903532	positive regulation of secretion by cell	48/481	1.08e-26	4.82e-25	48
BP	GO:0071375	cellular response to peptide hormone stimulus	52/481	1.17e-26	5.17e-25	52
BP	GO:0001936	regulation of endothelial cell proliferation	40/481	1.29e-26	5.57e-25	40
BP	GO:0008217	regulation of blood pressure	40/481	1.29e-26	5.57e-25	40
BP	GO:0002700	regulation of production of molecular mediator of immune response	37/481	1.29e-26	5.57e-25	37
BP	GO:2001234	negative regulation of apoptotic signaling pathway	44/481	1.77e-26	7.58e-25	44
BP	GO:0042129	regulation of T cell proliferation	39/481	1.91e-26	8.11e-25	39
BP	GO:0030098	lymphocyte differentiation	54/481	2.32e-26	9.76e-25	54
BP	GO:0001935	endothelial cell proliferation	41/481	2.53e-26	1.06e-24	41
BP	GO:0002573	myeloid leukocyte differentiation	42/481	3.57e-26	1.48e-24	42
BP	GO:0001822	kidney development	48/481	4.9e-26	2.02e-24	48
BP	GO:0042098	T cell proliferation	41/481	5.98e-26	2.44e-24	41
BP	GO:1903409	reactive oxygen species biosynthetic process	34/481	6.47e-26	2.62e-24	34
BP	GO:0010038	response to metal ion	53/481	7.57e-26	3.04e-24	53
BP	GO:0010634	positive regulation of epithelial cell migration	39/481	9.81e-26	3.92e-24	39
BP	GO:0030217	T cell differentiation	45/481	1.09e-25	4.3e-24	45
BP	GO:0008202	steroid metabolic process	51/481	1.68e-25	6.61e-24	51
BP	GO:0030099	myeloid cell differentiation	57/481	1.91e-25	7.47e-24	57
BP	GO:0009612	response to mechanical stimulus	41/481	2.55e-25	9.9e-24	41
BP	GO:0031349	positive regulation of defense response	53/481	2.62e-25	1.01e-23	53
BP	GO:0032675	regulation of interleukin-6 production	37/481	2.74e-25	1.05e-23	37
BP	GO:0043542	endothelial cell migration	47/481	3.07e-25	1.16e-23	47
BP	GO:0043405	regulation of MAP kinase activity	49/481	4.09e-25	1.54e-23	49
BP	GO:0007162	negative regulation of cell adhesion	48/481	5.35e-25	2e-23	48
BP	GO:0001818	negative regulation of cytokine production	53/481	5.85e-25	2.17e-23	53
BP	GO:0002699	positive regulation of immune effector process	42/481	6.93e-25	2.55e-23	42
BP	GO:0071902	positive regulation of protein serine/threonine kinase activity	49/481	7.43e-25	2.72e-23	49
BP	GO:0030072	peptide hormone secretion	44/481	1.2e-24	4.36e-23	44
BP	GO:1902107	positive regulation of leukocyte differentiation	36/481	1.32e-24	4.74e-23	36
BP	GO:1903708	positive regulation of hemopoiesis	36/481	1.32e-24	4.74e-23	36
BP	GO:0070372	regulation of ERK1 and ERK2 cascade	48/481	1.33e-24	4.75e-23	48
BP	GO:0048545	response to steroid hormone	50/481	1.49e-24	5.28e-23	50
BP	GO:0031348	negative regulation of defense response	43/481	1.62e-24	5.68e-23	43
BP	GO:0007565	female pregnancy	38/481	1.79e-24	6.24e-23	38
BP	GO:0052547	regulation of peptidase activity	58/481	2.07e-24	7.19e-23	58
BP	GO:1903557	positive regulation of tumor necrosis factor superfamily cytokine production	29/481	2.1e-24	7.25e-23	29
BP	GO:0034612	response to tumor necrosis factor	49/481	2.75e-24	9.42e-23	49
BP	GO:0002460	adaptive immune response based on somatic recombination of immune receptors built from immunoglobulin superfamily domains	52/481	4.16e-24	1.42e-22	52
BP	GO:0050728	negative regulation of inflammatory response	36/481	5.45e-24	1.84e-22	36
BP	GO:0010594	regulation of endothelial cell migration	42/481	6.23e-24	2.09e-22	42
BP	GO:0034599	cellular response to oxidative stress	47/481	7.87e-24	2.63e-22	47
BP	GO:0051098	regulation of binding	51/481	7.99e-24	2.65e-22	51
BP	GO:0034284	response to monosaccharide	39/481	8.48e-24	2.79e-22	39
BP	GO:0009743	response to carbohydrate	41/481	9.78e-24	3.2e-22	41
BP	GO:0048608	reproductive structure development	54/481	1.03e-23	3.35e-22	54
BP	GO:0070374	positive regulation of ERK1 and ERK2 cascade	40/481	1.25e-23	4.03e-22	40
BP	GO:0007599	hemostasis	50/481	1.33e-23	4.29e-22	50
BP	GO:0032760	positive regulation of tumor necrosis factor production	28/481	1.38e-23	4.4e-22	28
BP	GO:0071496	cellular response to external stimulus	47/481	1.41e-23	4.49e-22	47
BP	GO:0061458	reproductive system development	54/481	1.48e-23	4.66e-22	54
BP	GO:0007584	response to nutrient	36/481	1.69e-23	5.3e-22	36
BP	GO:0032868	response to insulin	45/481	2.15e-23	6.7e-22	45
BP	GO:0022408	negative regulation of cell-cell adhesion	38/481	2.19e-23	6.8e-22	38
BP	GO:0006953	acute-phase response	22/481	2.45e-23	7.55e-22	22
BP	GO:0051091	positive regulation of DNA-binding transcription factor activity	44/481	2.75e-23	8.41e-22	44
BP	GO:0060562	epithelial tube morphogenesis	47/481	3.34e-23	1.02e-21	47
BP	GO:0044706	multi-multicellular organism process	39/481	3.97e-23	1.2e-21	39
BP	GO:0001774	microglial cell activation	22/481	4.5e-23	1.35e-21	22
BP	GO:1903426	regulation of reactive oxygen species biosynthetic process	29/481	4.53e-23	1.36e-21	29
BP	GO:0051222	positive regulation of protein transport	47/481	5.1e-23	1.52e-21	47
BP	GO:0007596	blood coagulation	49/481	5.6e-23	1.66e-21	49
BP	GO:0051051	negative regulation of transport	55/481	7.34e-23	2.16e-21	55
BP	GO:0051341	regulation of oxidoreductase activity	30/481	8.18e-23	2.39e-21	30
BP	GO:0002703	regulation of leukocyte mediated immunity	39/481	1e-22	2.91e-21	39
BP	GO:0090276	regulation of peptide hormone secretion	39/481	1e-22	2.91e-21	39
BP	GO:0050817	coagulation	49/481	1.07e-22	3.09e-21	49
BP	GO:0042116	macrophage activation	29/481	1.17e-22	3.34e-21	29
BP	GO:0052548	regulation of endopeptidase activity	54/481	1.18e-22	3.37e-21	54
BP	GO:0042509	regulation of tyrosine phosphorylation of STAT protein	27/481	1.29e-22	3.66e-21	27
BP	GO:0046209	nitric oxide metabolic process	26/481	1.33e-22	3.74e-21	26
BP	GO:0045766	positive regulation of angiogenesis	36/481	1.43e-22	4e-21	36
BP	GO:1904018	positive regulation of vasculature development	36/481	1.43e-22	4e-21	36
BP	GO:1904035	regulation of epithelial cell apoptotic process	28/481	1.54e-22	4.26e-21	28
BP	GO:0010595	positive regulation of endothelial cell migration	32/481	1.6e-22	4.42e-21	32
BP	GO:2001057	reactive nitrogen species metabolic process	26/481	1.95e-22	5.34e-21	26
BP	GO:0046887	positive regulation of hormone secretion	31/481	2.74e-22	7.48e-21	31
BP	GO:0048661	positive regulation of smooth muscle cell proliferation	28/481	2.94e-22	7.97e-21	28
BP	GO:0050679	positive regulation of epithelial cell proliferation	38/481	3.21e-22	8.67e-21	38
BP	GO:0007260	tyrosine phosphorylation of STAT protein	27/481	3.67e-22	9.87e-21	27
BP	GO:0043406	positive regulation of MAP kinase activity	40/481	4.3e-22	1.14e-20	40
BP	GO:0051402	neuron apoptotic process	40/481	4.3e-22	1.14e-20	40
BP	GO:1904951	positive regulation of establishment of protein localization	47/481	4.46e-22	1.18e-20	47
BP	GO:1904019	epithelial cell apoptotic process	30/481	4.48e-22	1.18e-20	30
BP	GO:0002440	production of molecular mediator of immune response	44/481	5.54e-22	1.45e-20	44
BP	GO:0006809	nitric oxide biosynthetic process	25/481	5.89e-22	1.54e-20	25
BP	GO:0035296	regulation of tube diameter	31/481	5.95e-22	1.54e-20	31
BP	GO:0097746	blood vessel diameter maintenance	31/481	5.95e-22	1.54e-20	31
BP	GO:0030073	insulin secretion	38/481	6.62e-22	1.7e-20	38
BP	GO:0090066	regulation of anatomical structure size	57/481	7.02e-22	1.79e-20	57
BP	GO:0035150	regulation of tube size	31/481	7.67e-22	1.95e-20	31
BP	GO:0045428	regulation of nitric oxide biosynthetic process	23/481	8.22e-22	2.08e-20	23
BP	GO:0061138	morphogenesis of a branching epithelium	35/481	1.01e-21	2.56e-20	35
BP	GO:0009749	response to glucose	36/481	1.05e-21	2.64e-20	36
BP	GO:1905953	negative regulation of lipid localization	24/481	1.14e-21	2.86e-20	24
BP	GO:0002793	positive regulation of peptide secretion	33/481	1.17e-21	2.91e-20	33
BP	GO:0001763	morphogenesis of a branching structure	36/481	1.27e-21	3.15e-20	36
BP	GO:0000302	response to reactive oxygen species	39/481	1.38e-21	3.41e-20	39
BP	GO:0031960	response to corticosteroid	33/481	1.46e-21	3.57e-20	33
BP	GO:0080164	regulation of nitric oxide metabolic process	23/481	2.04e-21	4.98e-20	23
BP	GO:0071356	cellular response to tumor necrosis factor	44/481	2.26e-21	5.46e-20	44
BP	GO:2001236	regulation of extrinsic apoptotic signaling pathway	33/481	2.26e-21	5.46e-20	33
BP	GO:0009746	response to hexose	36/481	2.71e-21	6.51e-20	36
BP	GO:0002822	regulation of adaptive immune response based on somatic recombination of immune receptors built from immunoglobulin superfamily domains	33/481	2.8e-21	6.71e-20	33
BP	GO:0002821	positive regulation of adaptive immune response	28/481	3.32e-21	7.92e-20	28
BP	GO:0032755	positive regulation of interleukin-6 production	26/481	3.34e-21	7.94e-20	26
BP	GO:0045913	positive regulation of carbohydrate metabolic process	25/481	3.85e-21	9.1e-20	25
BP	GO:0071214	cellular response to abiotic stimulus	46/481	4e-21	9.38e-20	46
BP	GO:0104004	cellular response to environmental stimulus	46/481	4e-21	9.38e-20	46
BP	GO:0002819	regulation of adaptive immune response	34/481	5.8e-21	1.35e-19	34
BP	GO:0032612	interleukin-1 production	30/481	6.05e-21	1.41e-19	30
BP	GO:0034341	response to interferon-gamma	36/481	9.67e-21	2.24e-19	36
BP	GO:0002576	platelet degranulation	30/481	9.88e-21	2.27e-19	30
BP	GO:0034368	protein-lipid complex remodeling	18/481	1.11e-20	2.53e-19	18
BP	GO:0034369	plasma lipoprotein particle remodeling	18/481	1.11e-20	2.53e-19	18
BP	GO:0002824	positive regulation of adaptive immune response based on somatic recombination of immune receptors built from immunoglobulin superfamily domains	27/481	1.18e-20	2.68e-19	27
BP	GO:0032652	regulation of interleukin-1 production	29/481	1.36e-20	3.08e-19	29
BP	GO:0071827	plasma lipoprotein particle organization	21/481	2.07e-20	4.66e-19	21
BP	GO:0002449	lymphocyte mediated immunity	47/481	2.33e-20	5.23e-19	47
BP	GO:0050796	regulation of insulin secretion	34/481	2.72e-20	6.08e-19	34
BP	GO:0032637	interleukin-8 production	27/481	3.7e-20	8.24e-19	27
BP	GO:0006109	regulation of carbohydrate metabolic process	36/481	4.59e-20	1.01e-18	36
BP	GO:0043271	negative regulation of ion transport	44/481	4.6e-20	1.01e-18	44
BP	GO:0034367	protein-containing complex remodeling	18/481	4.62e-20	1.01e-18	18
BP	GO:0002706	regulation of lymphocyte mediated immunity	32/481	4.63e-20	1.01e-18	32
BP	GO:0051384	response to glucocorticoid	30/481	5.1e-20	1.11e-18	30
BP	GO:0055074	calcium ion homeostasis	52/481	7.66e-20	1.66e-18	52
BP	GO:0006006	glucose metabolic process	36/481	8.91e-20	1.93e-18	36
BP	GO:0032649	regulation of interferon-gamma production	27/481	1.1e-19	2.37e-18	27
BP	GO:0043535	regulation of blood vessel endothelial cell migration	31/481	1.17e-19	2.51e-18	31
BP	GO:0032731	positive regulation of interleukin-1 beta production	21/481	1.32e-19	2.81e-18	21
BP	GO:0071825	protein-lipid complex subunit organization	21/481	1.32e-19	2.81e-18	21
BP	GO:0050866	negative regulation of cell activation	35/481	1.47e-19	3.11e-18	35
BP	GO:0043534	blood vessel endothelial cell migration	33/481	1.51e-19	3.18e-18	33
BP	GO:0032732	positive regulation of interleukin-1 production	22/481	1.63e-19	3.43e-18	22
BP	GO:0002702	positive regulation of production of molecular mediator of immune response	26/481	1.76e-19	3.69e-18	26
BP	GO:1904659	glucose transmembrane transport	27/481	1.86e-19	3.87e-18	27
BP	GO:0060759	regulation of response to cytokine stimulus	34/481	1.99e-19	4.13e-18	34
BP	GO:0048754	branching morphogenesis of an epithelial tube	30/481	2.93e-19	6.06e-18	30
BP	GO:0097006	regulation of plasma lipoprotein particle levels	26/481	3.06e-19	6.31e-18	26
BP	GO:1903959	regulation of anion transmembrane transport	27/481	3.11e-19	6.35e-18	27
BP	GO:1905954	positive regulation of lipid localization	27/481	3.11e-19	6.35e-18	27
BP	GO:0045429	positive regulation of nitric oxide biosynthetic process	18/481	3.19e-19	6.48e-18	18
BP	GO:0097529	myeloid leukocyte migration	36/481	3.21e-19	6.52e-18	36
BP	GO:0002685	regulation of leukocyte migration	35/481	3.36e-19	6.79e-18	35
BP	GO:0008645	hexose transmembrane transport	27/481	4e-19	8.01e-18	27
BP	GO:0032609	interferon-gamma production	27/481	4e-19	8.01e-18	27
BP	GO:0050918	positive chemotaxis	22/481	5.13e-19	1.02e-17	22
BP	GO:2001237	negative regulation of extrinsic apoptotic signaling pathway	26/481	5.25e-19	1.04e-17	26
BP	GO:1904407	positive regulation of nitric oxide metabolic process	18/481	5.78e-19	1.14e-17	18
BP	GO:0015749	monosaccharide transmembrane transport	27/481	6.57e-19	1.3e-17	27
BP	GO:0002456	T cell mediated immunity	26/481	6.83e-19	1.34e-17	26
BP	GO:0001659	temperature homeostasis	32/481	6.9e-19	1.35e-17	32
BP	GO:0006874	cellular calcium ion homeostasis	50/481	7.03e-19	1.37e-17	50
BP	GO:0032355	response to estradiol	28/481	7.26e-19	1.41e-17	28
BP	GO:0043523	regulation of neuron apoptotic process	34/481	7.75e-19	1.5e-17	34
BP	GO:0032602	chemokine production	25/481	8.39e-19	1.62e-17	25
BP	GO:0046631	alpha-beta T cell activation	30/481	1.01e-18	1.94e-17	30
BP	GO:0042531	positive regulation of tyrosine phosphorylation of STAT protein	22/481	1.06e-18	2.04e-17	22
BP	GO:0034219	carbohydrate transmembrane transport	27/481	1.07e-18	2.04e-17	27
BP	GO:0043255	regulation of carbohydrate biosynthetic process	25/481	1.11e-18	2.11e-17	25
BP	GO:0072006	nephron development	29/481	1.11e-18	2.11e-17	29
BP	GO:0009314	response to radiation	50/481	1.14e-18	2.15e-17	50
BP	GO:0006909	phagocytosis	46/481	1.44e-18	2.72e-17	46
BP	GO:0032677	regulation of interleukin-8 production	25/481	1.46e-18	2.74e-17	25
BP	GO:0001938	positive regulation of endothelial cell proliferation	26/481	1.91e-18	3.55e-17	26
BP	GO:0032611	interleukin-1 beta production	26/481	1.91e-18	3.55e-17	26
BP	GO:0051235	maintenance of location	42/481	1.96e-18	3.64e-17	42
BP	GO:1903428	positive regulation of reactive oxygen species biosynthetic process	20/481	2.03e-18	3.75e-17	20
BP	GO:0046890	regulation of lipid biosynthetic process	34/481	2.05e-18	3.78e-17	34
BP	GO:1904892	regulation of receptor signaling pathway via STAT	26/481	3.13e-18	5.74e-17	26
BP	GO:0042326	negative regulation of phosphorylation	47/481	3.66e-18	6.7e-17	47
BP	GO:0034764	positive regulation of transmembrane transport	34/481	3.85e-18	7.01e-17	34
BP	GO:0034767	positive regulation of ion transmembrane transport	34/481	3.85e-18	7.01e-17	34
BP	GO:0046425	regulation of receptor signaling pathway via JAK-STAT	25/481	4.22e-18	7.65e-17	25
BP	GO:0019318	hexose metabolic process	37/481	4.48e-18	8.08e-17	37
BP	GO:0032768	regulation of monooxygenase activity	21/481	4.82e-18	8.67e-17	21
BP	GO:0072507	divalent inorganic cation homeostasis	52/481	4.92e-18	8.81e-17	52
BP	GO:0051099	positive regulation of binding	31/481	5.39e-18	9.62e-17	31
BP	GO:0034370	triglyceride-rich lipoprotein particle remodeling	12/481	5.74e-18	1.02e-16	12
BP	GO:0042063	gliogenesis	39/481	6.88e-18	1.22e-16	39
BP	GO:0002367	cytokine production involved in immune response	24/481	6.94e-18	1.23e-16	24
BP	GO:0032651	regulation of interleukin-1 beta production	25/481	7.05e-18	1.24e-16	25
BP	GO:0002705	positive regulation of leukocyte mediated immunity	27/481	8.39e-18	1.47e-16	27
BP	GO:0032370	positive regulation of lipid transport	23/481	1.07e-17	1.87e-16	23
BP	GO:0046889	positive regulation of lipid biosynthetic process	23/481	1.07e-17	1.87e-16	23
BP	GO:0010742	macrophage derived foam cell differentiation	17/481	1.08e-17	1.88e-16	17
BP	GO:0090077	foam cell differentiation	17/481	1.08e-17	1.88e-16	17
BP	GO:0031331	positive regulation of cellular catabolic process	45/481	1.12e-17	1.93e-16	45
BP	GO:0005996	monosaccharide metabolic process	38/481	1.16e-17	1.99e-16	38
BP	GO:0034103	regulation of tissue remodeling	23/481	1.43e-17	2.45e-16	23
BP	GO:0050921	positive regulation of chemotaxis	28/481	1.46e-17	2.49e-16	28
BP	GO:0032615	interleukin-12 production	20/481	1.49e-17	2.53e-16	20
BP	GO:0032655	regulation of interleukin-12 production	20/481	1.49e-17	2.53e-16	20
BP	GO:0050994	regulation of lipid catabolic process	20/481	1.49e-17	2.53e-16	20
BP	GO:0010827	regulation of glucose transmembrane transport	22/481	1.52e-17	2.56e-16	22
BP	GO:0002285	lymphocyte activation involved in immune response	32/481	1.52e-17	2.56e-16	32
BP	GO:0001959	regulation of cytokine-mediated signaling pathway	31/481	1.8e-17	3.02e-16	31
BP	GO:0071346	cellular response to interferon-gamma	31/481	1.8e-17	3.02e-16	31
BP	GO:0050714	positive regulation of protein secretion	27/481	1.98e-17	3.3e-16	27
BP	GO:0050886	endocrine process	22/481	2.07e-17	3.44e-16	22
BP	GO:0097305	response to alcohol	35/481	2.28e-17	3.78e-16	35
BP	GO:0072503	cellular divalent inorganic cation homeostasis	50/481	2.29e-17	3.78e-16	50
BP	GO:0002708	positive regulation of lymphocyte mediated immunity	25/481	2.41e-17	3.96e-16	25
BP	GO:0010906	regulation of glucose metabolic process	26/481	2.54e-17	4.17e-16	26
BP	GO:0019217	regulation of fatty acid metabolic process	24/481	2.6e-17	4.25e-16	24
BP	GO:0070555	response to interleukin-1	33/481	2.65e-17	4.32e-16	33
BP	GO:0042310	vasoconstriction	22/481	2.8e-17	4.55e-16	22
BP	GO:0030301	cholesterol transport	25/481	3.05e-17	4.94e-16	25
BP	GO:0034372	very-low-density lipoprotein particle remodeling	11/481	3.11e-17	5.02e-16	11
BP	GO:0032642	regulation of chemokine production	23/481	3.3e-17	5.31e-16	23
BP	GO:0006898	receptor-mediated endocytosis	41/481	3.35e-17	5.39e-16	41
BP	GO:0009895	negative regulation of catabolic process	40/481	3.39e-17	5.43e-16	40
BP	GO:0001933	negative regulation of protein phosphorylation	43/481	3.71e-17	5.93e-16	43
BP	GO:0009896	positive regulation of catabolic process	48/481	4.01e-17	6.39e-16	48
BP	GO:0003073	regulation of systemic arterial blood pressure	23/481	4.32e-17	6.86e-16	23
BP	GO:0001678	cellular glucose homeostasis	28/481	4.7e-17	7.43e-16	28
BP	GO:0015918	sterol transport	26/481	4.89e-17	7.72e-16	26
BP	GO:0010907	positive regulation of glucose metabolic process	17/481	5.32e-17	8.37e-16	17
BP	GO:0032869	cellular response to insulin stimulus	34/481	6.3e-17	9.89e-16	34
BP	GO:0048638	regulation of developmental growth	40/481	7.43e-17	1.16e-15	40
BP	GO:0048880	sensory system development	43/481	7.57e-17	1.18e-15	43
BP	GO:0050680	negative regulation of epithelial cell proliferation	29/481	7.71e-17	1.2e-15	29
BP	GO:0009266	response to temperature stimulus	34/481	8.32e-17	1.29e-15	34
BP	GO:0045637	regulation of myeloid cell differentiation	36/481	8.93e-17	1.38e-15	36
BP	GO:0032757	positive regulation of interleukin-8 production	19/481	9.71e-17	1.5e-15	19
BP	GO:0060326	cell chemotaxis	39/481	1.05e-16	1.61e-15	39
BP	GO:0001894	tissue homeostasis	36/481	1.15e-16	1.76e-15	36
BP	GO:0002718	regulation of cytokine production involved in immune response	22/481	1.19e-16	1.81e-15	22
BP	GO:1903038	negative regulation of leukocyte cell-cell adhesion	27/481	1.21e-16	1.85e-15	27
BP	GO:0042632	cholesterol homeostasis	23/481	1.24e-16	1.88e-15	23
BP	GO:1903792	negative regulation of anion transport	33/481	1.32e-16	1.99e-15	33
BP	GO:0043536	positive regulation of blood vessel endothelial cell migration	21/481	1.32e-16	1.99e-15	21
BP	GO:0035094	response to nicotine	17/481	1.41e-16	2.12e-15	17
BP	GO:0071674	mononuclear cell migration	31/481	1.46e-16	2.2e-15	31
BP	GO:1903034	regulation of response to wounding	29/481	1.54e-16	2.31e-15	29
BP	GO:0019915	lipid storage	22/481	1.56e-16	2.34e-15	22
BP	GO:0055092	sterol homeostasis	23/481	1.59e-16	2.36e-15	23
BP	GO:0090277	positive regulation of peptide hormone secretion	23/481	1.59e-16	2.36e-15	23
BP	GO:1902893	regulation of pri-miRNA transcription by RNA polymerase II	18/481	1.95e-16	2.89e-15	18
BP	GO:0045861	negative regulation of proteolysis	41/481	2.27e-16	3.35e-15	41
BP	GO:0150063	visual system development	42/481	2.28e-16	3.36e-15	42
BP	GO:0002761	regulation of myeloid leukocyte differentiation	25/481	2.29e-16	3.36e-15	25
BP	GO:0071326	cellular response to monosaccharide stimulus	26/481	2.56e-16	3.74e-15	26
BP	GO:0032722	positive regulation of chemokine production	19/481	2.91e-16	4.24e-15	19
BP	GO:0061614	pri-miRNA transcription by RNA polymerase II	18/481	2.91e-16	4.24e-15	18
BP	GO:0001503	ossification	44/481	3.11e-16	4.52e-15	44
BP	GO:0045927	positive regulation of growth	35/481	3.18e-16	4.61e-15	35
BP	GO:0002534	cytokine production involved in inflammatory response	20/481	3.33e-16	4.81e-15	20
BP	GO:0050920	regulation of chemotaxis	33/481	3.46e-16	4.99e-15	33
BP	GO:0002532	production of molecular mediator involved in inflammatory response	22/481	3.5e-16	5.02e-15	22
BP	GO:0032881	regulation of polysaccharide metabolic process	17/481	3.52e-16	5.05e-15	17
BP	GO:0010675	regulation of cellular carbohydrate metabolic process	27/481	3.75e-16	5.36e-15	27
BP	GO:0030879	mammary gland development	26/481	3.79e-16	5.4e-15	26
BP	GO:0002224	toll-like receptor signaling pathway	28/481	4.12e-16	5.84e-15	28
BP	GO:0019229	regulation of vasoconstriction	19/481	4.12e-16	5.84e-15	19
BP	GO:0051271	negative regulation of cellular component movement	41/481	4.17e-16	5.89e-15	41
BP	GO:0032371	regulation of sterol transport	20/481	4.56e-16	6.41e-15	20
BP	GO:0032374	regulation of cholesterol transport	20/481	4.56e-16	6.41e-15	20
BP	GO:0002687	positive regulation of leukocyte migration	26/481	4.6e-16	6.45e-15	26
BP	GO:0045580	regulation of T cell differentiation	27/481	5.4e-16	7.55e-15	27
BP	GO:0010565	regulation of cellular ketone metabolic process	30/481	5.44e-16	7.58e-15	30
BP	GO:0034614	cellular response to reactive oxygen species	28/481	5.79e-16	8.03e-15	28
BP	GO:0051092	positive regulation of NF-kappaB transcription factor activity	28/481	5.79e-16	8.03e-15	28
BP	GO:0043627	response to estrogen	20/481	6.2e-16	8.58e-15	20
BP	GO:0010676	positive regulation of cellular carbohydrate metabolic process	18/481	6.31e-16	8.71e-15	18
BP	GO:0043467	regulation of generation of precursor metabolites and energy	28/481	6.86e-16	9.44e-15	28
BP	GO:0006631	fatty acid metabolic process	43/481	6.96e-16	9.56e-15	43
BP	GO:0060284	regulation of cell development	48/481	7.89e-16	1.08e-14	48
BP	GO:0030225	macrophage differentiation	17/481	8.35e-16	1.14e-14	17
BP	GO:0051403	stress-activated MAPK cascade	35/481	8.49e-16	1.16e-14	35
BP	GO:0040013	negative regulation of locomotion	42/481	8.88e-16	1.21e-14	42
BP	GO:1902895	positive regulation of pri-miRNA transcription by RNA polymerase II	16/481	8.95e-16	1.21e-14	16
BP	GO:0008643	carbohydrate transport	27/481	9.21e-16	1.24e-14	27
BP	GO:0045619	regulation of lymphocyte differentiation	29/481	9.31e-16	1.25e-14	29
BP	GO:0055088	lipid homeostasis	28/481	9.58e-16	1.29e-14	28
BP	GO:0018105	peptidyl-serine phosphorylation	38/481	9.69e-16	1.3e-14	38
BP	GO:1901216	positive regulation of neuron death	22/481	9.69e-16	1.3e-14	22
BP	GO:0033344	cholesterol efflux	19/481	1.13e-15	1.5e-14	19
BP	GO:2000146	negative regulation of cell motility	40/481	1.14e-15	1.51e-14	40
BP	GO:0045471	response to ethanol	25/481	1.18e-15	1.56e-14	25
BP	GO:0071322	cellular response to carbohydrate stimulus	26/481	1.18e-15	1.56e-14	26
BP	GO:1904705	regulation of vascular associated smooth muscle cell proliferation	21/481	1.27e-15	1.68e-14	21
BP	GO:1990874	vascular associated smooth muscle cell proliferation	21/481	1.27e-15	1.68e-14	21
BP	GO:0051353	positive regulation of oxidoreductase activity	18/481	1.32e-15	1.73e-14	18
BP	GO:0030336	negative regulation of cell migration	39/481	1.38e-15	1.81e-14	39
BP	GO:0071333	cellular response to glucose stimulus	25/481	1.43e-15	1.88e-14	25
BP	GO:0032729	positive regulation of interferon-gamma production	19/481	1.56e-15	2.03e-14	19
BP	GO:0050764	regulation of phagocytosis	22/481	1.58e-15	2.06e-14	22
BP	GO:0045444	fat cell differentiation	32/481	1.64e-15	2.12e-14	32
BP	GO:0002831	regulation of response to biotic stimulus	44/481	1.72e-15	2.23e-14	44
BP	GO:0097193	intrinsic apoptotic signaling pathway	36/481	1.76e-15	2.27e-14	36
BP	GO:0035265	organ growth	28/481	1.84e-15	2.37e-14	28
BP	GO:0018209	peptidyl-serine modification	39/481	1.87e-15	2.41e-14	39
BP	GO:0071331	cellular response to hexose stimulus	25/481	2.11e-15	2.7e-14	25
BP	GO:0072009	nephron epithelium development	23/481	2.11e-15	2.7e-14	23
BP	GO:1900076	regulation of cellular response to insulin stimulus	19/481	2.13e-15	2.72e-14	19
BP	GO:0042100	B cell proliferation	22/481	2.55e-15	3.24e-14	22
BP	GO:0002695	negative regulation of leukocyte activation	29/481	2.72e-15	3.46e-14	29
BP	GO:0043393	regulation of protein binding	30/481	2.75e-15	3.49e-14	30
BP	GO:0008286	insulin receptor signaling pathway	26/481	2.91e-15	3.68e-14	26
BP	GO:0030856	regulation of epithelial cell differentiation	27/481	3.04e-15	3.83e-14	27
BP	GO:0061041	regulation of wound healing	25/481	3.08e-15	3.86e-14	25
BP	GO:0072073	kidney epithelium development	25/481	3.08e-15	3.86e-14	25
BP	GO:0030595	leukocyte chemotaxis	32/481	3.14e-15	3.94e-14	32
BP	GO:0030198	extracellular matrix organization	42/481	3.87e-15	4.83e-14	42
BP	GO:1900015	regulation of cytokine production involved in inflammatory response	19/481	3.94e-15	4.91e-14	19
BP	GO:0043062	extracellular structure organization	42/481	4.23e-15	5.26e-14	42
BP	GO:0001654	eye development	40/481	4.42e-15	5.48e-14	40
BP	GO:0002709	regulation of T cell mediated immunity	20/481	4.62e-15	5.71e-14	20
BP	GO:0031098	stress-activated protein kinase signaling cascade	35/481	4.83e-15	5.97e-14	35
BP	GO:0045229	external encapsulating structure organization	42/481	5.06e-15	6.23e-14	42
BP	GO:0042113	B cell activation	38/481	5.09e-15	6.25e-14	38
BP	GO:0014823	response to activity	19/481	5.32e-15	6.52e-14	19
BP	GO:0019218	regulation of steroid metabolic process	24/481	5.42e-15	6.63e-14	24
BP	GO:0007204	positive regulation of cytosolic calcium ion concentration	37/481	5.54e-15	6.75e-14	37
BP	GO:0071453	cellular response to oxygen levels	32/481	5.93e-15	7.22e-14	32
BP	GO:1903961	positive regulation of anion transmembrane transport	18/481	7.25e-15	8.8e-14	18
BP	GO:0046634	regulation of alpha-beta T cell activation	22/481	7.96e-15	9.64e-14	22
BP	GO:0032885	regulation of polysaccharide biosynthetic process	15/481	9.13e-15	1.1e-13	15
BP	GO:0045923	positive regulation of fatty acid metabolic process	15/481	9.13e-15	1.1e-13	15
BP	GO:0045862	positive regulation of proteolysis	40/481	9.32e-15	1.12e-13	40
BP	GO:0031668	cellular response to extracellular stimulus	32/481	9.74e-15	1.17e-13	32
BP	GO:0045639	positive regulation of myeloid cell differentiation	22/481	9.91e-15	1.19e-13	22
BP	GO:0030100	regulation of endocytosis	30/481	1.09e-14	1.3e-13	30
BP	GO:0010743	regulation of macrophage derived foam cell differentiation	14/481	1.26e-14	1.51e-13	14
BP	GO:1901654	response to ketone	29/481	1.33e-14	1.58e-13	29
BP	GO:0002221	pattern recognition receptor signaling pathway	30/481	1.42e-14	1.69e-13	30
BP	GO:0060249	anatomical structure homeostasis	45/481	1.64e-14	1.94e-13	45
BP	GO:1901215	negative regulation of neuron death	29/481	1.75e-14	2.07e-13	29
BP	GO:0010657	muscle cell apoptotic process	20/481	2.17e-14	2.56e-13	20
BP	GO:0046323	glucose import	19/481	2.19e-14	2.57e-13	19
BP	GO:0071260	cellular response to mechanical stimulus	19/481	2.19e-14	2.57e-13	19
BP	GO:1903522	regulation of blood circulation	35/481	2.2e-14	2.58e-13	35
BP	GO:0055090	acylglycerol homeostasis	15/481	2.26e-14	2.64e-13	15
BP	GO:0070328	triglyceride homeostasis	15/481	2.26e-14	2.64e-13	15
BP	GO:0019932	second-messenger-mediated signaling	36/481	2.27e-14	2.64e-13	36
BP	GO:0048259	regulation of receptor-mediated endocytosis	22/481	2.32e-14	2.69e-13	22
BP	GO:1901222	regulation of NIK/NF-kappaB signaling	22/481	2.32e-14	2.69e-13	22
BP	GO:1904894	positive regulation of receptor signaling pathway via STAT	16/481	2.66e-14	3.07e-13	16
BP	GO:0048639	positive regulation of developmental growth	27/481	2.74e-14	3.16e-13	27
BP	GO:0051480	regulation of cytosolic calcium ion concentration	38/481	2.91e-14	3.34e-13	38
BP	GO:0030168	platelet activation	26/481	2.98e-14	3.42e-13	26
BP	GO:0042692	muscle cell differentiation	39/481	2.99e-14	3.42e-13	39
BP	GO:0006959	humoral immune response	40/481	2.99e-14	3.42e-13	40
BP	GO:0038061	NIK/NF-kappaB signaling	28/481	3.17e-14	3.62e-13	28
BP	GO:0010506	regulation of autophagy	37/481	3.33e-14	3.79e-13	37
BP	GO:0048511	rhythmic process	35/481	3.34e-14	3.79e-13	35
BP	GO:0051346	negative regulation of hydrolase activity	44/481	3.35e-14	3.8e-13	44
BP	GO:2000116	regulation of cysteine-type endopeptidase activity	31/481	3.42e-14	3.87e-13	31
BP	GO:0010952	positive regulation of peptidase activity	29/481	3.43e-14	3.87e-13	29
BP	GO:0060191	regulation of lipase activity	21/481	3.73e-14	4.2e-13	21
BP	GO:0071241	cellular response to inorganic substance	30/481	3.98e-14	4.47e-13	30
BP	GO:0016525	negative regulation of angiogenesis	25/481	4.24e-14	4.76e-13	25
BP	GO:0002637	regulation of immunoglobulin production	18/481	4.49e-14	5.02e-13	18
BP	GO:0042445	hormone metabolic process	30/481	5.11e-14	5.7e-13	30
BP	GO:0035270	endocrine system development	23/481	5.28e-14	5.88e-13	23
BP	GO:0071248	cellular response to metal ion	28/481	5.51e-14	6.13e-13	28
BP	GO:0048260	positive regulation of receptor-mediated endocytosis	16/481	5.54e-14	6.14e-13	16
BP	GO:1904036	negative regulation of epithelial cell apoptotic process	16/481	5.54e-14	6.14e-13	16
BP	GO:0001558	regulation of cell growth	41/481	5.74e-14	6.34e-13	41
BP	GO:2000181	negative regulation of blood vessel morphogenesis	25/481	5.87e-14	6.47e-13	25
BP	GO:0043281	regulation of cysteine-type endopeptidase activity involved in apoptotic process	29/481	6.59e-14	7.25e-13	29
BP	GO:1901343	negative regulation of vasculature development	25/481	6.89e-14	7.56e-13	25
BP	GO:0033273	response to vitamin	20/481	7.14e-14	7.8e-13	20
BP	GO:0036473	cell death in response to oxidative stress	20/481	7.14e-14	7.8e-13	20
BP	GO:0070875	positive regulation of glycogen metabolic process	11/481	7.18e-14	7.83e-13	11
BP	GO:0046626	regulation of insulin receptor signaling pathway	18/481	7.88e-14	8.58e-13	18
BP	GO:0050777	negative regulation of immune response	25/481	8.07e-14	8.77e-13	25
BP	GO:0032653	regulation of interleukin-10 production	17/481	8.69e-14	9.43e-13	17
BP	GO:0045621	positive regulation of lymphocyte differentiation	21/481	8.75e-14	9.47e-13	21
BP	GO:0061326	renal tubule development	20/481	8.96e-14	9.68e-13	20
BP	GO:0048568	embryonic organ development	41/481	9.39e-14	1.01e-12	41
BP	GO:0016049	cell growth	44/481	9.77e-14	1.05e-12	44
BP	GO:0031330	negative regulation of cellular catabolic process	32/481	9.95e-14	1.07e-12	32
BP	GO:0016125	sterol metabolic process	26/481	1.01e-13	1.08e-12	26
BP	GO:0010660	regulation of muscle cell apoptotic process	19/481	1.03e-13	1.1e-12	19
BP	GO:0071887	leukocyte apoptotic process	21/481	1.08e-13	1.15e-12	21
BP	GO:0016051	carbohydrate biosynthetic process	29/481	1.1e-13	1.17e-12	29
BP	GO:1905330	regulation of morphogenesis of an epithelium	17/481	1.18e-13	1.25e-12	17
BP	GO:0046427	positive regulation of receptor signaling pathway via JAK-STAT	15/481	1.18e-13	1.25e-12	15
BP	GO:0010720	positive regulation of cell development	34/481	1.23e-13	1.3e-12	34
BP	GO:0010466	negative regulation of peptidase activity	32/481	1.24e-13	1.31e-12	32
BP	GO:0010001	glial cell differentiation	29/481	1.24e-13	1.31e-12	29
BP	GO:0031669	cellular response to nutrient levels	29/481	1.24e-13	1.31e-12	29
BP	GO:0140353	lipid export from cell	19/481	1.31e-13	1.38e-12	19
BP	GO:0032872	regulation of stress-activated MAPK cascade	27/481	1.32e-13	1.38e-12	27
BP	GO:0035148	tube formation	24/481	1.34e-13	1.41e-12	24
BP	GO:0070873	regulation of glycogen metabolic process	14/481	1.46e-13	1.52e-12	14
BP	GO:0000187	activation of MAPK activity	25/481	1.5e-13	1.57e-12	25
BP	GO:0010573	vascular endothelial growth factor production	17/481	1.58e-13	1.64e-12	17
BP	GO:0032613	interleukin-10 production	17/481	1.58e-13	1.64e-12	17
BP	GO:0010828	positive regulation of glucose transmembrane transport	15/481	1.73e-13	1.79e-12	15
BP	GO:0010951	negative regulation of endopeptidase activity	31/481	1.95e-13	2.02e-12	31
BP	GO:0070302	regulation of stress-activated protein kinase signaling cascade	27/481	1.99e-13	2.05e-12	27
BP	GO:0036294	cellular response to decreased oxygen levels	29/481	2.03e-13	2.09e-12	29
BP	GO:0033135	regulation of peptidyl-serine phosphorylation	24/481	2.18e-13	2.24e-12	24
BP	GO:0051348	negative regulation of transferase activity	34/481	2.24e-13	2.29e-12	34
BP	GO:0032733	positive regulation of interleukin-10 production	14/481	2.25e-13	2.3e-12	14
BP	GO:0002292	T cell differentiation involved in immune response	18/481	2.29e-13	2.33e-12	18
BP	GO:0031016	pancreas development	18/481	2.29e-13	2.33e-12	18
BP	GO:0033077	T cell differentiation in thymus	18/481	2.29e-13	2.33e-12	18
BP	GO:0003014	renal system process	22/481	2.39e-13	2.43e-12	22
BP	GO:0045088	regulation of innate immune response	35/481	2.64e-13	2.67e-12	35
BP	GO:2001243	negative regulation of intrinsic apoptotic signaling pathway	20/481	2.67e-13	2.71e-12	20
BP	GO:1902652	secondary alcohol metabolic process	25/481	2.75e-13	2.77e-12	25
BP	GO:0072577	endothelial cell apoptotic process	17/481	2.82e-13	2.84e-12	17
BP	GO:0002688	regulation of leukocyte chemotaxis	22/481	2.86e-13	2.87e-12	22
BP	GO:0050868	negative regulation of T cell activation	22/481	2.86e-13	2.87e-12	22
BP	GO:0046632	alpha-beta T cell differentiation	21/481	2.92e-13	2.93e-12	21
BP	GO:0043254	regulation of protein-containing complex assembly	42/481	3.01e-13	3.01e-12	42
BP	GO:1904707	positive regulation of vascular associated smooth muscle cell proliferation	15/481	3.59e-13	3.58e-12	15
BP	GO:0043691	reverse cholesterol transport	11/481	3.62e-13	3.6e-12	11
BP	GO:2001242	regulation of intrinsic apoptotic signaling pathway	25/481	3.68e-13	3.66e-12	25
BP	GO:0010883	regulation of lipid storage	16/481	4.07e-13	4.03e-12	16
BP	GO:0043388	positive regulation of DNA binding	16/481	4.07e-13	4.03e-12	16
BP	GO:0002294	CD4-positive, alpha-beta T cell differentiation involved in immune response	17/481	4.91e-13	4.84e-12	17
BP	GO:0030193	regulation of blood coagulation	17/481	4.91e-13	4.84e-12	17
BP	GO:0071456	cellular response to hypoxia	28/481	4.94e-13	4.87e-12	28
BP	GO:0045058	T cell selection	15/481	5.1e-13	5.02e-12	15
BP	GO:0032735	positive regulation of interleukin-12 production	14/481	5.16e-13	5.05e-12	14
BP	GO:0045776	negative regulation of blood pressure	14/481	5.16e-13	5.05e-12	14
BP	GO:0042180	cellular ketone metabolic process	31/481	5.2e-13	5.08e-12	31
BP	GO:0051924	regulation of calcium ion transport	30/481	5.33e-13	5.21e-12	30
BP	GO:0008203	cholesterol metabolic process	24/481	5.54e-13	5.4e-12	24
BP	GO:0032770	positive regulation of monooxygenase activity	13/481	5.91e-13	5.75e-12	13
BP	GO:0009636	response to toxic substance	30/481	5.96e-13	5.78e-12	30
BP	GO:0002286	T cell activation involved in immune response	21/481	6.23e-13	6.04e-12	21
BP	GO:0002287	alpha-beta T cell activation involved in immune response	17/481	6.42e-13	6.16e-12	17
BP	GO:0002293	alpha-beta T cell differentiation involved in immune response	17/481	6.42e-13	6.16e-12	17
BP	GO:0050766	positive regulation of phagocytosis	17/481	6.42e-13	6.16e-12	17
BP	GO:1900046	regulation of hemostasis	17/481	6.42e-13	6.16e-12	17
BP	GO:1901224	positive regulation of NIK/NF-kappaB signaling	17/481	6.42e-13	6.16e-12	17
BP	GO:0045582	positive regulation of T cell differentiation	19/481	6.55e-13	6.26e-12	19
BP	GO:0072080	nephron tubule development	19/481	6.55e-13	6.26e-12	19
BP	GO:0001906	cell killing	26/481	7.13e-13	6.81e-12	26
BP	GO:0045725	positive regulation of glycogen biosynthetic process	10/481	7.4e-13	7.05e-12	10
BP	GO:0031663	lipopolysaccharide-mediated signaling pathway	16/481	7.46e-13	7.08e-12	16
BP	GO:2000351	regulation of endothelial cell apoptotic process	16/481	7.46e-13	7.08e-12	16
BP	GO:0007586	digestion	23/481	8.09e-13	7.67e-12	23
BP	GO:0050996	positive regulation of lipid catabolic process	12/481	8.11e-13	7.67e-12	12
BP	GO:0042119	neutrophil activation	44/481	8.39e-13	7.92e-12	44
BP	GO:0050890	cognition	32/481	8.98e-13	8.46e-12	32
BP	GO:0051250	negative regulation of lymphocyte activation	24/481	1.01e-12	9.44e-12	24
BP	GO:1990845	adaptive thermogenesis	24/481	1.01e-12	9.44e-12	24
BP	GO:0007548	sex differentiation	31/481	1.2e-12	1.12e-11	31
BP	GO:0002690	positive regulation of leukocyte chemotaxis	19/481	1.24e-12	1.16e-11	19
BP	GO:0060333	interferon-gamma-mediated signaling pathway	19/481	1.24e-12	1.16e-11	19
BP	GO:0007569	cell aging	21/481	1.29e-12	1.2e-11	21
BP	GO:0010039	response to iron ion	12/481	1.39e-12	1.29e-11	12
BP	GO:0010959	regulation of metal ion transport	30/481	1.41e-12	1.31e-11	30
BP	GO:0010888	negative regulation of lipid storage	11/481	1.45e-12	1.35e-11	11
BP	GO:0048762	mesenchymal cell differentiation	29/481	1.46e-12	1.35e-11	29
BP	GO:0006816	calcium ion transport	39/481	1.49e-12	1.38e-11	39
BP	GO:0030316	osteoclast differentiation	19/481	1.53e-12	1.41e-11	19
BP	GO:0051052	regulation of DNA metabolic process	36/481	1.57e-12	1.44e-11	36
BP	GO:0043367	CD4-positive, alpha-beta T cell differentiation	18/481	1.58e-12	1.45e-11	18
BP	GO:0046006	regulation of activated T cell proliferation	14/481	1.62e-12	1.49e-11	14
BP	GO:0048872	homeostasis of number of cells	30/481	1.74e-12	1.6e-11	30
BP	GO:0034374	low-density lipoprotein particle remodeling	10/481	1.76e-12	1.61e-11	10
BP	GO:0030888	regulation of B cell proliferation	16/481	1.76e-12	1.61e-11	16
BP	GO:0032024	positive regulation of insulin secretion	17/481	1.8e-12	1.63e-11	17
BP	GO:0050818	regulation of coagulation	17/481	1.8e-12	1.63e-11	17
BP	GO:0050999	regulation of nitric-oxide synthase activity	15/481	1.9e-12	1.73e-11	15
BP	GO:0001656	metanephros development	18/481	1.97e-12	1.79e-11	18
BP	GO:0033673	negative regulation of kinase activity	31/481	1.98e-12	1.79e-11	31
BP	GO:0003012	muscle system process	41/481	2.13e-12	1.93e-11	41
BP	GO:0051101	regulation of DNA binding	21/481	2.17e-12	1.96e-11	21
BP	GO:0002369	T cell cytokine production	13/481	2.22e-12	2e-11	13
BP	GO:0007611	learning or memory	29/481	2.25e-12	2.02e-11	29
BP	GO:0045940	positive regulation of steroid metabolic process	12/481	2.31e-12	2.08e-11	12
BP	GO:0002639	positive regulation of immunoglobulin production	14/481	2.33e-12	2.08e-11	14
BP	GO:0010874	regulation of cholesterol efflux	14/481	2.33e-12	2.08e-11	14
BP	GO:0016042	lipid catabolic process	35/481	2.47e-12	2.2e-11	35
BP	GO:0009615	response to virus	36/481	2.57e-12	2.3e-11	36
BP	GO:0060485	mesenchyme development	32/481	2.61e-12	2.32e-11	32
BP	GO:0030258	lipid modification	31/481	2.67e-12	2.37e-11	31
BP	GO:0051048	negative regulation of secretion	24/481	2.72e-12	2.42e-11	24
BP	GO:0033138	positive regulation of peptidyl-serine phosphorylation	20/481	2.82e-12	2.49e-11	20
BP	GO:0008625	extrinsic apoptotic signaling pathway via death domain receptors	18/481	3.06e-12	2.7e-11	18
BP	GO:0060986	endocrine hormone secretion	14/481	3.3e-12	2.91e-11	14
BP	GO:0097530	granulocyte migration	23/481	3.67e-12	3.23e-11	23
BP	GO:0031099	regeneration	26/481	3.72e-12	3.27e-11	26
BP	GO:0005979	regulation of glycogen biosynthetic process	12/481	3.76e-12	3.3e-11	12
BP	GO:0010962	regulation of glucan biosynthetic process	12/481	3.76e-12	3.3e-11	12
BP	GO:2000831	regulation of steroid hormone secretion	10/481	3.86e-12	3.38e-11	10
BP	GO:0042093	T-helper cell differentiation	16/481	3.96e-12	3.46e-11	16
BP	GO:0045807	positive regulation of endocytosis	19/481	4.15e-12	3.62e-11	19
BP	GO:0050798	activated T cell proliferation	14/481	4.64e-12	4.04e-11	14
BP	GO:0001937	negative regulation of endothelial cell proliferation	17/481	4.68e-12	4.07e-11	17
BP	GO:0045598	regulation of fat cell differentiation	22/481	4.76e-12	4.13e-11	22
BP	GO:0001501	skeletal system development	42/481	5.15e-12	4.47e-11	42
BP	GO:0061448	connective tissue development	29/481	5.24e-12	4.53e-11	29
BP	GO:0071347	cellular response to interleukin-1	25/481	5.5e-12	4.75e-11	25
BP	GO:0015980	energy derivation by oxidation of organic compounds	31/481	5.76e-12	4.96e-11	31
BP	GO:0006112	energy reserve metabolic process	18/481	5.76e-12	4.96e-11	18
BP	GO:0090287	regulation of cellular response to growth factor stimulus	32/481	5.99e-12	5.15e-11	32
BP	GO:0034377	plasma lipoprotein particle assembly	12/481	6e-12	5.15e-11	12
BP	GO:0022600	digestive system process	19/481	6.08e-12	5.21e-11	19
BP	GO:0001889	liver development	22/481	6.43e-12	5.5e-11	22
BP	GO:0046635	positive regulation of alpha-beta T cell activation	16/481	6.62e-12	5.65e-11	16
BP	GO:0060537	muscle tissue development	36/481	6.74e-12	5.75e-11	36
BP	GO:0072175	epithelial tube formation	21/481	6.9e-12	5.87e-11	21
BP	GO:0010950	positive regulation of endopeptidase activity	25/481	7.06e-12	6e-11	25
BP	GO:0060993	kidney morphogenesis	18/481	7.08e-12	6e-11	18
BP	GO:0035710	CD4-positive, alpha-beta T cell activation	19/481	7.33e-12	6.21e-11	19
BP	GO:1903531	negative regulation of secretion by cell	22/481	7.46e-12	6.31e-11	22
BP	GO:0061008	hepaticobiliary system development	22/481	8.65e-12	7.3e-11	22
BP	GO:0046849	bone remodeling	18/481	8.66e-12	7.3e-11	18
BP	GO:0002040	sprouting angiogenesis	25/481	9.02e-12	7.6e-11	25
BP	GO:0009416	response to light stimulus	33/481	9.31e-12	7.82e-11	33
BP	GO:0007178	transmembrane receptor protein serine/threonine kinase signaling pathway	35/481	1.08e-11	9.06e-11	35
BP	GO:1903201	regulation of oxidative stress-induced cell death	16/481	1.08e-11	9.09e-11	16
BP	GO:0002763	positive regulation of myeloid leukocyte differentiation	15/481	1.1e-11	9.18e-11	15
BP	GO:0010574	regulation of vascular endothelial growth factor production	15/481	1.1e-11	9.18e-11	15
BP	GO:0002446	neutrophil mediated immunity	42/481	1.21e-11	1.01e-10	42
BP	GO:0032369	negative regulation of lipid transport	14/481	1.22e-11	1.01e-10	14
BP	GO:0001823	mesonephros development	18/481	1.29e-11	1.07e-10	18
BP	GO:0072088	nephron epithelium morphogenesis	16/481	1.38e-11	1.14e-10	16
BP	GO:0031294	lymphocyte costimulation	15/481	1.44e-11	1.19e-10	15
BP	GO:0046324	regulation of glucose import	15/481	1.44e-11	1.19e-10	15
BP	GO:0002724	regulation of T cell cytokine production	12/481	1.44e-11	1.19e-10	12
BP	GO:0042104	positive regulation of activated T cell proliferation	11/481	1.45e-11	1.19e-10	11
BP	GO:0044262	cellular carbohydrate metabolic process	31/481	1.45e-11	1.19e-10	31
BP	GO:0010469	regulation of signaling receptor activity	25/481	1.46e-11	1.2e-10	25
BP	GO:0035264	multicellular organism growth	21/481	1.5e-11	1.23e-10	21
BP	GO:0106106	cold-induced thermogenesis	22/481	1.54e-11	1.26e-10	22
BP	GO:0120161	regulation of cold-induced thermogenesis	22/481	1.54e-11	1.26e-10	22
BP	GO:0051767	nitric-oxide synthase biosynthetic process	10/481	1.56e-11	1.27e-10	10
BP	GO:0051769	regulation of nitric-oxide synthase biosynthetic process	10/481	1.56e-11	1.27e-10	10
BP	GO:0042742	defense response to bacterium	34/481	1.59e-11	1.3e-10	34
BP	GO:0051147	regulation of muscle cell differentiation	23/481	1.68e-11	1.37e-10	23
BP	GO:0033209	tumor necrosis factor-mediated signaling pathway	24/481	1.71e-11	1.39e-10	24
BP	GO:0045123	cellular extravasation	16/481	1.75e-11	1.42e-10	16
BP	GO:0051770	positive regulation of nitric-oxide synthase biosynthetic process	9/481	1.85e-11	1.5e-10	9
BP	GO:2000846	regulation of corticosteroid hormone secretion	9/481	1.85e-11	1.5e-10	9
BP	GO:0043500	muscle adaptation	20/481	1.86e-11	1.5e-10	20
BP	GO:0007588	excretion	15/481	1.88e-11	1.51e-10	15
BP	GO:0007631	feeding behavior	18/481	1.89e-11	1.52e-10	18
BP	GO:0030001	metal ion transport	41/481	2e-11	1.61e-10	41
BP	GO:0043010	camera-type eye development	32/481	2.05e-11	1.65e-10	32
BP	GO:0044060	regulation of endocrine process	12/481	2.17e-11	1.74e-10	12
BP	GO:0001101	response to acid chemical	20/481	2.18e-11	1.74e-10	20
BP	GO:0061333	renal tubule morphogenesis	16/481	2.2e-11	1.76e-10	16
BP	GO:0072028	nephron morphogenesis	16/481	2.2e-11	1.76e-10	16
BP	GO:1904645	response to amyloid-beta	14/481	2.22e-11	1.77e-10	14
BP	GO:0048645	animal organ formation	15/481	2.43e-11	1.93e-10	15
BP	GO:0045216	cell-cell junction organization	26/481	2.63e-11	2.09e-10	26
BP	GO:0010507	negative regulation of autophagy	17/481	2.67e-11	2.11e-10	17
BP	GO:0048708	astrocyte differentiation	16/481	2.77e-11	2.19e-10	16
BP	GO:0006469	negative regulation of protein kinase activity	28/481	2.86e-11	2.26e-10	28
BP	GO:0035929	steroid hormone secretion	10/481	2.91e-11	2.29e-10	10
BP	GO:0002711	positive regulation of T cell mediated immunity	14/481	2.97e-11	2.34e-10	14
BP	GO:0002437	inflammatory response to antigenic stimulus	15/481	3.13e-11	2.46e-10	15
BP	GO:0090596	sensory organ morphogenesis	28/481	3.15e-11	2.47e-10	28
BP	GO:0001890	placenta development	21/481	3.15e-11	2.47e-10	21
BP	GO:0048009	insulin-like growth factor receptor signaling pathway	12/481	3.23e-11	2.53e-10	12
BP	GO:0065005	protein-lipid complex assembly	12/481	3.23e-11	2.53e-10	12
BP	GO:1900407	regulation of cellular response to oxidative stress	17/481	3.26e-11	2.55e-10	17
BP	GO:0060193	positive regulation of lipase activity	16/481	3.46e-11	2.7e-10	16
BP	GO:0007623	circadian rhythm	26/481	3.63e-11	2.82e-10	26
BP	GO:0008406	gonad development	26/481	3.63e-11	2.82e-10	26
BP	GO:0120162	positive regulation of cold-induced thermogenesis	18/481	3.98e-11	3.09e-10	18
BP	GO:0045670	regulation of osteoclast differentiation	15/481	4.01e-11	3.11e-10	15
BP	GO:0034380	high-density lipoprotein particle assembly	9/481	4.13e-11	3.19e-10	9
BP	GO:0035930	corticosteroid hormone secretion	9/481	4.13e-11	3.19e-10	9
BP	GO:0090594	inflammatory response to wounding	9/481	4.13e-11	3.19e-10	9
BP	GO:0150076	neuroinflammatory response	13/481	4.15e-11	3.19e-10	13
BP	GO:0007249	I-kappaB kinase/NF-kappaB signaling	30/481	4.18e-11	3.22e-10	30
BP	GO:0061045	negative regulation of wound healing	16/481	4.31e-11	3.31e-10	16
BP	GO:0022612	gland morphogenesis	19/481	4.98e-11	3.82e-10	19
BP	GO:0046660	female sex differentiation	19/481	4.98e-11	3.82e-10	19
BP	GO:0002381	immunoglobulin production involved in immunoglobulin-mediated immune response	14/481	5.2e-11	3.98e-10	14
BP	GO:0006073	cellular glucan metabolic process	16/481	5.35e-11	4.08e-10	16
BP	GO:0044042	glucan metabolic process	16/481	5.35e-11	4.08e-10	16
BP	GO:0021782	glial cell development	19/481	5.86e-11	4.46e-10	19
BP	GO:0045137	development of primary sexual characteristics	26/481	6.15e-11	4.68e-10	26
BP	GO:0051146	striated muscle cell differentiation	29/481	6.44e-11	4.89e-10	29
BP	GO:0050795	regulation of behavior	15/481	6.5e-11	4.93e-10	15
BP	GO:0001960	negative regulation of cytokine-mediated signaling pathway	16/481	6.63e-11	5.02e-10	16
BP	GO:0051960	regulation of nervous system development	37/481	6.66e-11	5.04e-10	37
BP	GO:0005976	polysaccharide metabolic process	19/481	6.88e-11	5.2e-10	19
BP	GO:0003044	regulation of systemic arterial blood pressure mediated by a chemical signal	13/481	7.76e-11	5.82e-10	13
BP	GO:0045981	positive regulation of nucleotide metabolic process	13/481	7.76e-11	5.82e-10	13
BP	GO:0071354	cellular response to interleukin-6	13/481	7.76e-11	5.82e-10	13
BP	GO:1900544	positive regulation of purine nucleotide metabolic process	13/481	7.76e-11	5.82e-10	13
BP	GO:0062014	negative regulation of small molecule metabolic process	18/481	8.04e-11	6.03e-10	18
BP	GO:0031334	positive regulation of protein-containing complex assembly	28/481	8.19e-11	6.13e-10	28
BP	GO:0050804	modulation of chemical synaptic transmission	36/481	8.29e-11	6.19e-10	36
BP	GO:0099177	regulation of trans-synaptic signaling	36/481	8.88e-11	6.63e-10	36
BP	GO:0090183	regulation of kidney development	11/481	9.34e-11	6.96e-10	11
BP	GO:0050767	regulation of neurogenesis	33/481	9.62e-11	7.16e-10	33
BP	GO:0006720	isoprenoid metabolic process	21/481	9.64e-11	7.17e-10	21
BP	GO:0046326	positive regulation of glucose import	12/481	9.79e-11	7.25e-10	12
BP	GO:0097242	amyloid-beta clearance	12/481	9.79e-11	7.25e-10	12
BP	GO:0007254	JNK cascade	24/481	1e-10	7.41e-10	24
BP	GO:0046637	regulation of alpha-beta T cell differentiation	15/481	1.03e-10	7.64e-10	15
BP	GO:0072078	nephron tubule morphogenesis	15/481	1.03e-10	7.64e-10	15
BP	GO:1903035	negative regulation of response to wounding	17/481	1.04e-10	7.64e-10	17
BP	GO:0051100	negative regulation of binding	22/481	1.13e-10	8.32e-10	22
BP	GO:0001649	osteoblast differentiation	26/481	1.13e-10	8.33e-10	26
BP	GO:0031295	T cell costimulation	14/481	1.15e-10	8.44e-10	14
BP	GO:0002262	myeloid cell homeostasis	21/481	1.26e-10	9.23e-10	21
BP	GO:1900077	negative regulation of cellular response to insulin stimulus	12/481	1.38e-10	1.01e-09	12
BP	GO:0002673	regulation of acute inflammatory response	13/481	1.4e-10	1.02e-09	13
BP	GO:0030195	negative regulation of blood coagulation	13/481	1.4e-10	1.02e-09	13
BP	GO:0034390	smooth muscle cell apoptotic process	11/481	1.41e-10	1.03e-09	11
BP	GO:0034391	regulation of smooth muscle cell apoptotic process	11/481	1.41e-10	1.03e-09	11
BP	GO:0006066	alcohol metabolic process	34/481	1.44e-10	1.05e-09	34
BP	GO:0060675	ureteric bud morphogenesis	14/481	1.48e-10	1.07e-09	14
BP	GO:0061005	cell differentiation involved in kidney development	14/481	1.48e-10	1.07e-09	14
BP	GO:0090257	regulation of muscle system process	27/481	1.5e-10	1.08e-09	27
BP	GO:0044321	response to leptin	10/481	1.51e-10	1.09e-09	10
BP	GO:1900017	positive regulation of cytokine production involved in inflammatory response	10/481	1.51e-10	1.09e-09	10
BP	GO:0043433	negative regulation of DNA-binding transcription factor activity	23/481	1.55e-10	1.11e-09	23
BP	GO:0034375	high-density lipoprotein particle remodeling	9/481	1.68e-10	1.2e-09	9
BP	GO:0034433	steroid esterification	9/481	1.68e-10	1.2e-09	9
BP	GO:0034434	sterol esterification	9/481	1.68e-10	1.2e-09	9
BP	GO:0034435	cholesterol esterification	9/481	1.68e-10	1.2e-09	9
BP	GO:1902882	regulation of response to oxidative stress	17/481	1.78e-10	1.28e-09	17
BP	GO:0060761	negative regulation of response to cytokine stimulus	16/481	1.83e-10	1.31e-09	16
BP	GO:1900047	negative regulation of hemostasis	13/481	1.87e-10	1.33e-09	13
BP	GO:0072171	mesonephric tubule morphogenesis	14/481	1.9e-10	1.35e-09	14
BP	GO:0030890	positive regulation of B cell proliferation	12/481	1.93e-10	1.37e-09	12
BP	GO:0150077	regulation of neuroinflammatory response	12/481	1.93e-10	1.37e-09	12
BP	GO:0010745	negative regulation of macrophage derived foam cell differentiation	8/481	1.94e-10	1.38e-09	8
BP	GO:0006801	superoxide metabolic process	15/481	2.01e-10	1.43e-09	15
BP	GO:0032409	regulation of transporter activity	29/481	2.18e-10	1.55e-09	29
BP	GO:0032945	negative regulation of mononuclear cell proliferation	16/481	2.22e-10	1.57e-09	16
BP	GO:0042542	response to hydrogen peroxide	20/481	2.3e-10	1.62e-09	20
BP	GO:0043280	positive regulation of cysteine-type endopeptidase activity involved in apoptotic process	20/481	2.3e-10	1.62e-09	20
BP	GO:0043524	negative regulation of neuron apoptotic process	20/481	2.3e-10	1.62e-09	20
BP	GO:0040014	regulation of multicellular organism growth	14/481	2.42e-10	1.7e-09	14
BP	GO:0070741	response to interleukin-6	13/481	2.46e-10	1.73e-09	13
BP	GO:0070227	lymphocyte apoptotic process	15/481	2.49e-10	1.75e-09	15
BP	GO:0006641	triglyceride metabolic process	18/481	2.55e-10	1.78e-09	18
BP	GO:0043312	neutrophil degranulation	39/481	2.61e-10	1.83e-09	39
BP	GO:0002377	immunoglobulin production	24/481	2.66e-10	1.86e-09	24
BP	GO:0051054	positive regulation of DNA metabolic process	24/481	2.66e-10	1.86e-09	24
BP	GO:1904646	cellular response to amyloid-beta	12/481	2.66e-10	1.86e-09	12
BP	GO:2001056	positive regulation of cysteine-type endopeptidase activity	21/481	2.73e-10	1.9e-09	21
BP	GO:0003300	cardiac muscle hypertrophy	17/481	3e-10	2.09e-09	17
BP	GO:0032091	negative regulation of protein binding	17/481	3e-10	2.09e-09	17
BP	GO:0046686	response to cadmium ion	14/481	3.07e-10	2.13e-09	14
BP	GO:0035924	cellular response to vascular endothelial growth factor stimulus	15/481	3.08e-10	2.13e-09	15
BP	GO:1903036	positive regulation of response to wounding	15/481	3.08e-10	2.13e-09	15
BP	GO:0002544	chronic inflammatory response	9/481	3.12e-10	2.15e-09	9
BP	GO:0002283	neutrophil activation involved in immune response	39/481	3.13e-10	2.16e-09	39
BP	GO:0043370	regulation of CD4-positive, alpha-beta T cell differentiation	13/481	3.23e-10	2.22e-09	13
BP	GO:0046850	regulation of bone remodeling	13/481	3.23e-10	2.22e-09	13
BP	GO:0006721	terpenoid metabolic process	19/481	3.61e-10	2.48e-09	19
BP	GO:0031670	cellular response to nutrient	12/481	3.64e-10	2.5e-09	12
BP	GO:0071695	anatomical structure maturation	25/481	3.7e-10	2.54e-09	25
BP	GO:0031100	animal organ regeneration	15/481	3.78e-10	2.59e-09	15
BP	GO:0045453	bone resorption	14/481	3.87e-10	2.64e-09	14
BP	GO:1900182	positive regulation of protein localization to nucleus	16/481	3.9e-10	2.66e-09	16
BP	GO:0050926	regulation of positive chemotaxis	10/481	3.9e-10	2.66e-09	10
BP	GO:0071675	regulation of mononuclear cell migration	18/481	4.06e-10	2.76e-09	18
BP	GO:0002698	negative regulation of immune effector process	19/481	4.15e-10	2.82e-09	19
BP	GO:0031341	regulation of cell killing	17/481	4.2e-10	2.85e-09	17
BP	GO:0001658	branching involved in ureteric bud morphogenesis	13/481	4.21e-10	2.85e-09	13
BP	GO:0050819	negative regulation of coagulation	13/481	4.21e-10	2.85e-09	13
BP	GO:0010872	regulation of cholesterol esterification	8/481	4.43e-10	3e-09	8
BP	GO:0016331	morphogenesis of embryonic epithelium	20/481	4.48e-10	3.03e-09	20
BP	GO:0005977	glycogen metabolic process	15/481	4.63e-10	3.13e-09	15
BP	GO:0001657	ureteric bud development	16/481	4.68e-10	3.15e-09	16
BP	GO:0007589	body fluid secretion	16/481	4.68e-10	3.15e-09	16
BP	GO:0035690	cellular response to drug	14/481	4.86e-10	3.26e-09	14
BP	GO:0061180	mammary gland epithelium development	14/481	4.86e-10	3.26e-09	14
BP	GO:2000378	negative regulation of reactive oxygen species metabolic process	14/481	4.86e-10	3.26e-09	14
BP	GO:0032620	interleukin-17 production	12/481	4.94e-10	3.3e-09	12
BP	GO:0045840	positive regulation of mitotic nuclear division	12/481	4.94e-10	3.3e-09	12
BP	GO:0014897	striated muscle hypertrophy	17/481	4.96e-10	3.31e-09	17
BP	GO:0014706	striated muscle tissue development	32/481	5.08e-10	3.39e-09	32
BP	GO:0003007	heart morphogenesis	26/481	5.23e-10	3.49e-09	26
BP	GO:0002726	positive regulation of T cell cytokine production	9/481	5.54e-10	3.69e-09	9
BP	GO:0072163	mesonephric epithelium development	16/481	5.6e-10	3.72e-09	16
BP	GO:0072164	mesonephric tubule development	16/481	5.6e-10	3.72e-09	16
BP	GO:0002200	somatic diversification of immune receptors	15/481	5.66e-10	3.75e-09	15
BP	GO:0010212	response to ionizing radiation	20/481	5.79e-10	3.84e-09	20
BP	GO:0008361	regulation of cell size	22/481	5.92e-10	3.91e-09	22
BP	GO:0016064	immunoglobulin mediated immune response	25/481	6e-10	3.96e-09	25
BP	GO:0007263	nitric oxide mediated signal transduction	10/481	6.06e-10	4e-09	10
BP	GO:0002562	somatic diversification of immune receptors via germline recombination within a single locus	14/481	6.08e-10	4e-09	14
BP	GO:0016444	somatic cell DNA recombination	14/481	6.08e-10	4e-09	14
BP	GO:0051354	negative regulation of oxidoreductase activity	11/481	6.35e-10	4.17e-09	11
BP	GO:0010633	negative regulation of epithelial cell migration	18/481	6.36e-10	4.17e-09	18
BP	GO:0006694	steroid biosynthetic process	23/481	6.46e-10	4.24e-09	23
BP	GO:0048592	eye morphogenesis	20/481	6.58e-10	4.31e-09	20
BP	GO:0008631	intrinsic apoptotic signaling pathway in response to oxidative stress	12/481	6.63e-10	4.34e-09	12
BP	GO:0014909	smooth muscle cell migration	16/481	6.69e-10	4.36e-09	16
BP	GO:0070664	negative regulation of leukocyte proliferation	16/481	6.69e-10	4.36e-09	16
BP	GO:0014896	muscle hypertrophy	17/481	6.85e-10	4.46e-09	17
BP	GO:1902106	negative regulation of leukocyte differentiation	17/481	6.85e-10	4.46e-09	17
BP	GO:0002712	regulation of B cell mediated immunity	13/481	7.01e-10	4.55e-09	13
BP	GO:0002889	regulation of immunoglobulin mediated immune response	13/481	7.01e-10	4.55e-09	13
BP	GO:1990748	cellular detoxification	18/481	7.37e-10	4.77e-09	18
BP	GO:0048738	cardiac muscle tissue development	24/481	7.37e-10	4.77e-09	24
BP	GO:0035051	cardiocyte differentiation	20/481	7.46e-10	4.83e-09	20
BP	GO:0019724	B cell mediated immunity	25/481	7.95e-10	5.14e-09	25
BP	GO:0051149	positive regulation of muscle cell differentiation	16/481	7.96e-10	5.14e-09	16
BP	GO:0046620	regulation of organ growth	17/481	8.03e-10	5.17e-09	17
BP	GO:0098869	cellular oxidant detoxification	17/481	8.03e-10	5.17e-09	17
BP	GO:0034121	regulation of toll-like receptor signaling pathway	15/481	8.36e-10	5.37e-09	15
BP	GO:0071901	negative regulation of protein serine/threonine kinase activity	20/481	8.46e-10	5.43e-09	20
BP	GO:0050864	regulation of B cell activation	23/481	8.83e-10	5.66e-09	23
BP	GO:0001974	blood vessel remodeling	12/481	8.84e-10	5.66e-09	12
BP	GO:0001990	regulation of systemic arterial blood pressure by hormone	11/481	8.94e-10	5.72e-09	11
BP	GO:0045926	negative regulation of growth	26/481	8.97e-10	5.73e-09	26
BP	GO:0009408	response to heat	21/481	9.11e-10	5.81e-09	21
BP	GO:0032607	interferon-alpha production	10/481	9.21e-10	5.86e-09	10
BP	GO:0032647	regulation of interferon-alpha production	10/481	9.21e-10	5.86e-09	10
BP	GO:0042976	activation of Janus kinase activity	8/481	9.28e-10	5.9e-09	8
BP	GO:0010875	positive regulation of cholesterol efflux	9/481	9.48e-10	6.02e-09	9
BP	GO:0000271	polysaccharide biosynthetic process	15/481	1.01e-09	6.41e-09	15
BP	GO:0043687	post-translational protein modification	32/481	1.03e-09	6.51e-09	32
BP	GO:1901888	regulation of cell junction assembly	23/481	1.08e-09	6.85e-09	23
BP	GO:0051928	positive regulation of calcium ion transport	18/481	1.13e-09	7.16e-09	18
BP	GO:0060135	maternal process involved in female pregnancy	13/481	1.14e-09	7.21e-09	13
BP	GO:0038034	signal transduction in absence of ligand	14/481	1.16e-09	7.29e-09	14
BP	GO:0097192	extrinsic apoptotic signaling pathway in absence of ligand	14/481	1.16e-09	7.29e-09	14
BP	GO:2000514	regulation of CD4-positive, alpha-beta T cell activation	14/481	1.16e-09	7.29e-09	14
BP	GO:0033157	regulation of intracellular protein transport	26/481	1.17e-09	7.32e-09	26
BP	GO:0005978	glycogen biosynthetic process	12/481	1.17e-09	7.32e-09	12
BP	GO:0009250	glucan biosynthetic process	12/481	1.17e-09	7.32e-09	12
BP	GO:0002312	B cell activation involved in immune response	15/481	1.22e-09	7.62e-09	15
BP	GO:0048145	regulation of fibroblast proliferation	15/481	1.22e-09	7.62e-09	15
BP	GO:0046627	negative regulation of insulin receptor signaling pathway	11/481	1.24e-09	7.76e-09	11
BP	GO:1903707	negative regulation of hemopoiesis	17/481	1.28e-09	7.98e-09	17
BP	GO:1903578	regulation of ATP metabolic process	18/481	1.3e-09	8.12e-09	18
BP	GO:0051702	biological process involved in interaction with symbiont	16/481	1.33e-09	8.25e-09	16
BP	GO:0055123	digestive system development	19/481	1.39e-09	8.66e-09	19
BP	GO:0043409	negative regulation of MAPK cascade	22/481	1.41e-09	8.77e-09	22
BP	GO:0002548	monocyte chemotaxis	14/481	1.43e-09	8.83e-09	14
BP	GO:0010611	regulation of cardiac muscle hypertrophy	14/481	1.43e-09	8.83e-09	14
BP	GO:0048144	fibroblast proliferation	15/481	1.47e-09	9.06e-09	15
BP	GO:1900542	regulation of purine nucleotide metabolic process	18/481	1.5e-09	9.26e-09	18
BP	GO:0071560	cellular response to transforming growth factor beta stimulus	26/481	1.51e-09	9.3e-09	26
BP	GO:0090092	regulation of transmembrane receptor protein serine/threonine kinase signaling pathway	26/481	1.51e-09	9.3e-09	26
BP	GO:1901617	organic hydroxy compound biosynthetic process	26/481	1.51e-09	9.3e-09	26
BP	GO:0009409	response to cold	12/481	1.53e-09	9.43e-09	12
BP	GO:0008585	female gonad development	16/481	1.56e-09	9.61e-09	16
BP	GO:0032727	positive regulation of interferon-alpha production	9/481	1.57e-09	9.61e-09	9
BP	GO:0044062	regulation of excretion	9/481	1.57e-09	9.61e-09	9
BP	GO:0002714	positive regulation of B cell mediated immunity	11/481	1.71e-09	1.05e-08	11
BP	GO:0002891	positive regulation of immunoglobulin mediated immune response	11/481	1.71e-09	1.05e-08	11
BP	GO:0050769	positive regulation of neurogenesis	24/481	1.75e-09	1.07e-08	24
BP	GO:0010821	regulation of mitochondrion organization	20/481	1.75e-09	1.07e-08	20
BP	GO:0014910	regulation of smooth muscle cell migration	15/481	1.76e-09	1.07e-08	15
BP	GO:0050672	negative regulation of lymphocyte proliferation	15/481	1.76e-09	1.07e-08	15
BP	GO:0045346	regulation of MHC class II biosynthetic process	8/481	1.82e-09	1.1e-08	8
BP	GO:0006140	regulation of nucleotide metabolic process	18/481	1.97e-09	1.19e-08	18
BP	GO:0097237	cellular response to toxic substance	18/481	1.97e-09	1.19e-08	18
BP	GO:0002204	somatic recombination of immunoglobulin genes involved in immune response	12/481	2e-09	1.2e-08	12
BP	GO:0002208	somatic diversification of immunoglobulins involved in immune response	12/481	2e-09	1.2e-08	12
BP	GO:0035850	epithelial cell differentiation involved in kidney development	12/481	2e-09	1.2e-08	12
BP	GO:0045190	isotype switching	12/481	2e-09	1.2e-08	12
BP	GO:0060688	regulation of morphogenesis of a branching structure	12/481	2e-09	1.2e-08	12
BP	GO:0006633	fatty acid biosynthetic process	21/481	2e-09	1.21e-08	21
BP	GO:0034378	chylomicron assembly	7/481	2.03e-09	1.22e-08	7
BP	GO:0045348	positive regulation of MHC class II biosynthetic process	7/481	2.03e-09	1.22e-08	7
BP	GO:0006986	response to unfolded protein	22/481	2.14e-09	1.29e-08	22
BP	GO:0030522	intracellular receptor signaling pathway	27/481	2.2e-09	1.32e-08	27
BP	GO:1990266	neutrophil migration	18/481	2.25e-09	1.35e-08	18
BP	GO:0032663	regulation of interleukin-2 production	13/481	2.28e-09	1.36e-08	13
BP	GO:0043030	regulation of macrophage activation	13/481	2.28e-09	1.36e-08	13
BP	GO:0090303	positive regulation of wound healing	13/481	2.28e-09	1.36e-08	13
BP	GO:1902041	regulation of extrinsic apoptotic signaling pathway via death domain receptors	13/481	2.28e-09	1.36e-08	13
BP	GO:0098754	detoxification	19/481	2.31e-09	1.38e-08	19
BP	GO:0032660	regulation of interleukin-17 production	11/481	2.33e-09	1.38e-08	11
BP	GO:0071559	response to transforming growth factor beta	26/481	2.5e-09	1.49e-08	26
BP	GO:0032092	positive regulation of protein binding	15/481	2.5e-09	1.49e-08	15
BP	GO:1903829	positive regulation of cellular protein localization	28/481	2.57e-09	1.52e-08	28
BP	GO:0071621	granulocyte chemotaxis	18/481	2.58e-09	1.53e-08	18
BP	GO:0014743	regulation of muscle hypertrophy	14/481	2.6e-09	1.54e-08	14
BP	GO:0006367	transcription initiation from RNA polymerase II promoter	22/481	2.63e-09	1.55e-08	22
BP	GO:0034976	response to endoplasmic reticulum stress	28/481	2.77e-09	1.63e-08	28
BP	GO:0032890	regulation of organic acid transport	13/481	2.84e-09	1.68e-08	13
BP	GO:0060541	respiratory system development	22/481	2.91e-09	1.71e-08	22
BP	GO:0032373	positive regulation of sterol transport	10/481	2.91e-09	1.71e-08	10
BP	GO:0032376	positive regulation of cholesterol transport	10/481	2.91e-09	1.71e-08	10
BP	GO:0045907	positive regulation of vasoconstriction	10/481	2.91e-09	1.71e-08	10
BP	GO:0010596	negative regulation of endothelial cell migration	16/481	2.97e-09	1.73e-08	16
BP	GO:0043502	regulation of muscle adaptation	16/481	2.97e-09	1.73e-08	16
BP	GO:0046545	development of primary female sexual characteristics	16/481	2.97e-09	1.73e-08	16
BP	GO:1904037	positive regulation of epithelial cell apoptotic process	11/481	3.14e-09	1.83e-08	11
BP	GO:0035966	response to topologically incorrect protein	23/481	3.18e-09	1.86e-08	23
BP	GO:1903202	negative regulation of oxidative stress-induced cell death	12/481	3.32e-09	1.94e-08	12
BP	GO:0045342	MHC class II biosynthetic process	8/481	3.35e-09	1.95e-08	8
BP	GO:0002064	epithelial cell development	23/481	3.5e-09	2.03e-08	23
BP	GO:0032623	interleukin-2 production	13/481	3.53e-09	2.05e-08	13
BP	GO:0046824	positive regulation of nucleocytoplasmic transport	13/481	3.53e-09	2.05e-08	13
BP	GO:0070542	response to fatty acid	13/481	3.53e-09	2.05e-08	13
BP	GO:0030278	regulation of ossification	17/481	3.56e-09	2.06e-08	17
BP	GO:0043122	regulation of I-kappaB kinase/NF-kappaB signaling	25/481	3.93e-09	2.27e-08	25
BP	GO:0060396	growth hormone receptor signaling pathway	9/481	3.94e-09	2.28e-08	9
BP	GO:0098801	regulation of renal system process	10/481	4.13e-09	2.39e-08	10
BP	GO:0042088	T-helper 1 type immune response	11/481	4.19e-09	2.41e-08	11
BP	GO:0090279	regulation of calcium ion import	11/481	4.19e-09	2.41e-08	11
BP	GO:1903580	positive regulation of ATP metabolic process	11/481	4.19e-09	2.41e-08	11
BP	GO:0032835	glomerulus development	13/481	4.37e-09	2.51e-08	13
BP	GO:0051898	negative regulation of protein kinase B signaling	13/481	4.37e-09	2.51e-08	13
BP	GO:2000027	regulation of animal organ morphogenesis	21/481	4.69e-09	2.69e-08	21
BP	GO:0060419	heart growth	16/481	4.69e-09	2.69e-08	16
BP	GO:0016101	diterpenoid metabolic process	17/481	4.7e-09	2.69e-08	17
BP	GO:0060348	bone development	22/481	4.76e-09	2.72e-08	22
BP	GO:0014074	response to purine-containing compound	19/481	4.77e-09	2.72e-08	19
BP	GO:0046328	regulation of JNK cascade	18/481	4.92e-09	2.81e-08	18
BP	GO:0006919	activation of cysteine-type endopeptidase activity involved in apoptotic process	15/481	4.93e-09	2.81e-08	15
BP	GO:0017038	protein import	22/481	5.25e-09	2.99e-08	22
BP	GO:0021915	neural tube development	19/481	5.36e-09	3.05e-08	19
BP	GO:0048662	negative regulation of smooth muscle cell proliferation	13/481	5.37e-09	3.05e-08	13
BP	GO:0014812	muscle cell migration	16/481	5.45e-09	3.09e-08	16
BP	GO:0014002	astrocyte development	11/481	5.55e-09	3.14e-08	11
BP	GO:1900180	regulation of protein localization to nucleus	18/481	5.58e-09	3.16e-08	18
BP	GO:0046320	regulation of fatty acid oxidation	10/481	5.79e-09	3.27e-08	10
BP	GO:1905332	positive regulation of morphogenesis of an epithelium	10/481	5.79e-09	3.27e-08	10
BP	GO:0010885	regulation of cholesterol storage	8/481	5.9e-09	3.33e-08	8
BP	GO:0035743	CD4-positive, alpha-beta T cell cytokine production	8/481	5.9e-09	3.33e-08	8
BP	GO:0006352	DNA-templated transcription, initiation	25/481	5.95e-09	3.35e-08	25
BP	GO:0050927	positive regulation of positive chemotaxis	9/481	6.02e-09	3.37e-08	9
BP	GO:0050995	negative regulation of lipid catabolic process	9/481	6.02e-09	3.37e-08	9
BP	GO:0071378	cellular response to growth hormone stimulus	9/481	6.02e-09	3.37e-08	9
BP	GO:0009411	response to UV	19/481	6.02e-09	3.37e-08	19
BP	GO:0021700	developmental maturation	26/481	6.07e-09	3.4e-08	26
BP	GO:0044264	cellular polysaccharide metabolic process	16/481	6.31e-09	3.53e-08	16
BP	GO:0090316	positive regulation of intracellular protein transport	21/481	6.37e-09	3.56e-08	21
BP	GO:0016445	somatic diversification of immunoglobulins	13/481	6.59e-09	3.68e-08	13
BP	GO:0030324	lung development	20/481	6.73e-09	3.76e-08	20
BP	GO:0010332	response to gamma radiation	12/481	6.81e-09	3.8e-08	12
BP	GO:2000273	positive regulation of signaling receptor activity	11/481	7.29e-09	4.05e-08	11
BP	GO:0032386	regulation of intracellular transport	30/481	7.55e-09	4.2e-08	30
BP	GO:0032481	positive regulation of type I interferon production	14/481	7.88e-09	4.37e-08	14
BP	GO:0090049	regulation of cell migration involved in sprouting angiogenesis	14/481	7.88e-09	4.37e-08	14
BP	GO:0043470	regulation of carbohydrate catabolic process	15/481	8e-09	4.44e-08	15
BP	GO:0033280	response to vitamin D	10/481	8.02e-09	4.44e-08	10
BP	GO:0008637	apoptotic mitochondrial changes	17/481	8.04e-09	4.45e-08	17
BP	GO:0034381	plasma lipoprotein particle clearance	13/481	8.05e-09	4.45e-08	13
BP	GO:0002043	blood vessel endothelial cell proliferation involved in sprouting angiogenesis	12/481	8.56e-09	4.7e-08	12
BP	GO:0016447	somatic recombination of immunoglobulin gene segments	12/481	8.56e-09	4.7e-08	12
BP	GO:0046622	positive regulation of organ growth	12/481	8.56e-09	4.7e-08	12
BP	GO:0055078	sodium ion homeostasis	12/481	8.56e-09	4.7e-08	12
BP	GO:0061756	leukocyte adhesion to vascular endothelial cell	12/481	8.56e-09	4.7e-08	12
BP	GO:0002719	negative regulation of cytokine production involved in immune response	9/481	8.99e-09	4.94e-08	9
BP	GO:0043537	negative regulation of blood vessel endothelial cell migration	14/481	9.38e-09	5.14e-08	14
BP	GO:0050871	positive regulation of B cell activation	19/481	9.47e-09	5.19e-08	19
BP	GO:0045124	regulation of bone resorption	11/481	9.49e-09	5.2e-08	11
BP	GO:0062207	regulation of pattern recognition receptor signaling pathway	16/481	9.71e-09	5.31e-08	16
BP	GO:0032715	negative regulation of interleukin-6 production	13/481	9.79e-09	5.35e-08	13
BP	GO:0035813	regulation of renal sodium excretion	8/481	9.97e-09	5.43e-08	8
BP	GO:0098543	detection of other organism	8/481	9.97e-09	5.43e-08	8
BP	GO:0016264	gap junction assembly	7/481	1.01e-08	5.49e-08	7
BP	GO:0033700	phospholipid efflux	7/481	1.01e-08	5.49e-08	7
BP	GO:0030323	respiratory tube development	20/481	1.03e-08	5.57e-08	20
BP	GO:0031647	regulation of protein stability	27/481	1.08e-08	5.88e-08	27
BP	GO:0055017	cardiac muscle tissue growth	15/481	1.09e-08	5.93e-08	15
BP	GO:0030308	negative regulation of cell growth	21/481	1.15e-08	6.24e-08	21
BP	GO:0006638	neutral lipid metabolic process	18/481	1.16e-08	6.24e-08	18
BP	GO:0006639	acylglycerol metabolic process	18/481	1.16e-08	6.24e-08	18
BP	GO:0034101	erythrocyte homeostasis	17/481	1.18e-08	6.4e-08	17
BP	GO:0002042	cell migration involved in sprouting angiogenesis	15/481	1.27e-08	6.87e-08	15
BP	GO:0030183	B cell differentiation	18/481	1.3e-08	7e-08	18
BP	GO:2000106	regulation of leukocyte apoptotic process	14/481	1.32e-08	7.1e-08	14
BP	GO:0042306	regulation of protein import into nucleus	12/481	1.33e-08	7.15e-08	12
BP	GO:0001523	retinoid metabolic process	16/481	1.47e-08	7.91e-08	16
BP	GO:0042311	vasodilation	10/481	1.49e-08	7.97e-08	10
BP	GO:0034329	cell junction assembly	33/481	1.54e-08	8.24e-08	33
BP	GO:1905897	regulation of response to endoplasmic reticulum stress	14/481	1.56e-08	8.34e-08	14
BP	GO:0010823	negative regulation of mitochondrion organization	11/481	1.58e-08	8.42e-08	11
BP	GO:0101023	vascular endothelial cell proliferation	11/481	1.58e-08	8.42e-08	11
BP	GO:1905562	regulation of vascular endothelial cell proliferation	11/481	1.58e-08	8.42e-08	11
BP	GO:0072330	monocarboxylic acid biosynthetic process	23/481	1.59e-08	8.48e-08	23
BP	GO:0007252	I-kappaB phosphorylation	8/481	1.62e-08	8.63e-08	8
BP	GO:0010878	cholesterol storage	8/481	1.62e-08	8.63e-08	8
BP	GO:0031998	regulation of fatty acid beta-oxidation	8/481	1.62e-08	8.63e-08	8
BP	GO:0097709	connective tissue replacement	8/481	1.62e-08	8.63e-08	8
BP	GO:0048008	platelet-derived growth factor receptor signaling pathway	12/481	1.65e-08	8.73e-08	12
BP	GO:0051785	positive regulation of nuclear division	12/481	1.65e-08	8.73e-08	12
BP	GO:0032963	collagen metabolic process	16/481	1.68e-08	8.92e-08	16
BP	GO:0034248	regulation of cellular amide metabolic process	36/481	1.75e-08	9.25e-08	36
BP	GO:0051962	positive regulation of nervous system development	25/481	1.8e-08	9.5e-08	25
BP	GO:0006970	response to osmotic stress	14/481	1.83e-08	9.69e-08	14
BP	GO:0048565	digestive tract development	17/481	1.95e-08	1.03e-07	17
BP	GO:0048291	isotype switching to IgG isotypes	7/481	1.97e-08	1.04e-07	7
BP	GO:0060397	growth hormone receptor signaling pathway via JAK-STAT	7/481	1.97e-08	1.04e-07	7
BP	GO:0070141	response to UV-A	7/481	1.97e-08	1.04e-07	7
BP	GO:0048010	vascular endothelial growth factor receptor signaling pathway	15/481	1.99e-08	1.04e-07	15
BP	GO:0006111	regulation of gluconeogenesis	11/481	2.01e-08	1.05e-07	11
BP	GO:0045581	negative regulation of T cell differentiation	11/481	2.01e-08	1.05e-07	11
BP	GO:1903587	regulation of blood vessel endothelial cell proliferation involved in sprouting angiogenesis	11/481	2.01e-08	1.05e-07	11
BP	GO:0010517	regulation of phospholipase activity	13/481	2.07e-08	1.08e-07	13
BP	GO:0032720	negative regulation of tumor necrosis factor production	13/481	2.48e-08	1.3e-07	13
BP	GO:1904589	regulation of protein import	12/481	2.49e-08	1.3e-07	12
BP	GO:2000191	regulation of fatty acid transport	11/481	2.55e-08	1.33e-07	11
BP	GO:0035812	renal sodium excretion	8/481	2.57e-08	1.34e-07	8
BP	GO:0072111	cell proliferation involved in kidney development	8/481	2.57e-08	1.34e-07	8
BP	GO:0044242	cellular lipid catabolic process	23/481	2.62e-08	1.36e-07	23
BP	GO:0009595	detection of biotic stimulus	10/481	2.64e-08	1.37e-07	10
BP	GO:0042307	positive regulation of protein import into nucleus	10/481	2.64e-08	1.37e-07	10
BP	GO:0071276	cellular response to cadmium ion	10/481	2.64e-08	1.37e-07	10
BP	GO:0043032	positive regulation of macrophage activation	9/481	2.69e-08	1.4e-07	9
BP	GO:0032479	regulation of type I interferon production	17/481	2.8e-08	1.45e-07	17
BP	GO:0001909	leukocyte mediated cytotoxicity	16/481	2.85e-08	1.47e-07	16
BP	GO:0010518	positive regulation of phospholipase activity	12/481	3.04e-08	1.57e-07	12
BP	GO:0043279	response to alkaloid	15/481	3.05e-08	1.57e-07	15
BP	GO:0030307	positive regulation of cell growth	19/481	3.05e-08	1.58e-07	19
BP	GO:0048863	stem cell differentiation	24/481	3.1e-08	1.6e-07	24
BP	GO:0032606	type I interferon production	17/481	3.15e-08	1.62e-07	17
BP	GO:0046638	positive regulation of alpha-beta T cell differentiation	11/481	3.21e-08	1.65e-07	11
BP	GO:0070231	T cell apoptotic process	11/481	3.21e-08	1.65e-07	11
BP	GO:0034637	cellular carbohydrate biosynthetic process	14/481	3.45e-08	1.77e-07	14
BP	GO:0044058	regulation of digestive system process	10/481	3.47e-08	1.78e-07	10
BP	GO:0060416	response to growth hormone	10/481	3.47e-08	1.78e-07	10
BP	GO:0006939	smooth muscle contraction	15/481	3.51e-08	1.79e-07	15
BP	GO:0045833	negative regulation of lipid metabolic process	15/481	3.51e-08	1.79e-07	15
BP	GO:1903556	negative regulation of tumor necrosis factor superfamily cytokine production	13/481	3.51e-08	1.79e-07	13
BP	GO:0046683	response to organophosphorus	17/481	3.54e-08	1.81e-07	17
BP	GO:0030218	erythrocyte differentiation	16/481	3.68e-08	1.87e-07	16
BP	GO:0030858	positive regulation of epithelial cell differentiation	12/481	3.7e-08	1.88e-07	12
BP	GO:0033619	membrane protein proteolysis	12/481	3.7e-08	1.88e-07	12
BP	GO:0032743	positive regulation of interleukin-2 production	9/481	3.76e-08	1.91e-07	9
BP	GO:0070102	interleukin-6-mediated signaling pathway	9/481	3.76e-08	1.91e-07	9
BP	GO:0042359	vitamin D metabolic process	8/481	3.94e-08	2e-07	8
BP	GO:0007043	cell-cell junction assembly	18/481	3.97e-08	2.01e-07	18
BP	GO:0032874	positive regulation of stress-activated MAPK cascade	16/481	4.17e-08	2.11e-07	16
BP	GO:0030900	forebrain development	29/481	4.41e-08	2.23e-07	29
BP	GO:0043123	positive regulation of I-kappaB kinase/NF-kappaB signaling	20/481	4.46e-08	2.25e-07	20
BP	GO:1904591	positive regulation of protein import	10/481	4.52e-08	2.28e-07	10
BP	GO:0043200	response to amino acid	15/481	4.61e-08	2.32e-07	15
BP	GO:0034620	cellular response to unfolded protein	18/481	4.9e-08	2.47e-07	18
BP	GO:0071383	cellular response to steroid hormone stimulus	21/481	4.97e-08	2.5e-07	21
BP	GO:0001660	fever generation	6/481	5.13e-08	2.58e-07	6
BP	GO:0046822	regulation of nucleocytoplasmic transport	15/481	5.27e-08	2.65e-07	15
BP	GO:0070304	positive regulation of stress-activated protein kinase signaling cascade	16/481	5.33e-08	2.67e-07	16
BP	GO:0072676	lymphocyte migration	16/481	5.33e-08	2.67e-07	16
BP	GO:0071677	positive regulation of mononuclear cell migration	12/481	5.41e-08	2.71e-07	12
BP	GO:0015908	fatty acid transport	18/481	5.44e-08	2.72e-07	18
BP	GO:0035272	exocrine system development	10/481	5.84e-08	2.92e-07	10
BP	GO:1902042	negative regulation of extrinsic apoptotic signaling pathway via death domain receptors	10/481	5.84e-08	2.92e-07	10
BP	GO:0019430	removal of superoxide radicals	8/481	5.91e-08	2.94e-07	8
BP	GO:0045723	positive regulation of fatty acid biosynthetic process	8/481	5.91e-08	2.94e-07	8
BP	GO:0051043	regulation of membrane protein ectodomain proteolysis	8/481	5.91e-08	2.94e-07	8
BP	GO:0090343	positive regulation of cell aging	8/481	5.91e-08	2.94e-07	8
BP	GO:0034766	negative regulation of ion transmembrane transport	16/481	6.01e-08	2.99e-07	16
BP	GO:0031649	heat generation	7/481	6.29e-08	3.12e-07	7
BP	GO:0048521	negative regulation of behavior	7/481	6.29e-08	3.12e-07	7
BP	GO:1905288	vascular associated smooth muscle cell apoptotic process	7/481	6.29e-08	3.12e-07	7
BP	GO:1905459	regulation of vascular associated smooth muscle cell apoptotic process	7/481	6.29e-08	3.12e-07	7
BP	GO:0050852	T cell receptor signaling pathway	21/481	6.43e-08	3.18e-07	21
BP	GO:0060402	calcium ion transport into cytosol	18/481	6.69e-08	3.31e-07	18
BP	GO:0034763	negative regulation of transmembrane transport	16/481	6.78e-08	3.35e-07	16
BP	GO:0060420	regulation of heart growth	13/481	6.82e-08	3.36e-07	13
BP	GO:0010661	positive regulation of muscle cell apoptotic process	9/481	7.05e-08	3.45e-07	9
BP	GO:0043372	positive regulation of CD4-positive, alpha-beta T cell differentiation	9/481	7.05e-08	3.45e-07	9
BP	GO:0051385	response to mineralocorticoid	9/481	7.05e-08	3.45e-07	9
BP	GO:0090322	regulation of superoxide metabolic process	9/481	7.05e-08	3.45e-07	9
BP	GO:1901099	negative regulation of signal transduction in absence of ligand	9/481	7.05e-08	3.45e-07	9
BP	GO:1901889	negative regulation of cell junction assembly	9/481	7.05e-08	3.45e-07	9
BP	GO:2001240	negative regulation of extrinsic apoptotic signaling pathway in absence of ligand	9/481	7.05e-08	3.45e-07	9
BP	GO:0016485	protein processing	22/481	7.27e-08	3.56e-07	22
BP	GO:0044409	entry into host	18/481	7.4e-08	3.62e-07	18
BP	GO:0006509	membrane protein ectodomain proteolysis	10/481	7.5e-08	3.66e-07	10
BP	GO:0062208	positive regulation of pattern recognition receptor signaling pathway	10/481	7.5e-08	3.66e-07	10
BP	GO:2001239	regulation of extrinsic apoptotic signaling pathway in absence of ligand	10/481	7.5e-08	3.66e-07	10
BP	GO:0002720	positive regulation of cytokine production involved in immune response	11/481	7.67e-08	3.74e-07	11
BP	GO:0006984	ER-nucleus signaling pathway	11/481	7.67e-08	3.74e-07	11
BP	GO:0015849	organic acid transport	27/481	7.69e-08	3.74e-07	27
BP	GO:0046486	glycerolipid metabolic process	32/481	8.06e-08	3.92e-07	32
BP	GO:0032088	negative regulation of NF-kappaB transcription factor activity	14/481	8.33e-08	4.04e-07	14
BP	GO:1901655	cellular response to ketone	14/481	8.33e-08	4.04e-07	14
BP	GO:0045821	positive regulation of glycolytic process	8/481	8.67e-08	4.19e-07	8
BP	GO:0098581	detection of external biotic stimulus	8/481	8.67e-08	4.19e-07	8
BP	GO:1905564	positive regulation of vascular endothelial cell proliferation	8/481	8.67e-08	4.19e-07	8
BP	GO:0002429	immune response-activating cell surface receptor signaling pathway	34/481	9.19e-08	4.44e-07	34
BP	GO:0002757	immune response-activating signal transduction	34/481	9.19e-08	4.44e-07	34
BP	GO:0042130	negative regulation of T cell proliferation	12/481	9.31e-08	4.49e-07	12
BP	GO:0006110	regulation of glycolytic process	13/481	9.35e-08	4.51e-07	13
BP	GO:0042304	regulation of fatty acid biosynthetic process	11/481	9.41e-08	4.53e-07	11
BP	GO:0043525	positive regulation of neuron apoptotic process	11/481	9.41e-08	4.53e-07	11
BP	GO:0032728	positive regulation of interferon-beta production	9/481	9.47e-08	4.55e-07	9
BP	GO:0045589	regulation of regulatory T cell differentiation	9/481	9.47e-08	4.55e-07	9
BP	GO:0055094	response to lipoprotein particle	9/481	9.47e-08	4.55e-07	9
BP	GO:0022602	ovulation cycle process	10/481	9.55e-08	4.58e-07	10
BP	GO:0014013	regulation of gliogenesis	14/481	9.58e-08	4.59e-07	14
BP	GO:0051153	regulation of striated muscle cell differentiation	14/481	9.58e-08	4.59e-07	14
BP	GO:0006690	icosanoid metabolic process	16/481	9.63e-08	4.61e-07	16
BP	GO:0060401	cytosolic calcium ion transport	19/481	9.78e-08	4.67e-07	19
BP	GO:0071478	cellular response to radiation	20/481	9.99e-08	4.77e-07	20
BP	GO:0003085	negative regulation of systemic arterial blood pressure	7/481	1.05e-07	4.97e-07	7
BP	GO:0016045	detection of bacterium	7/481	1.05e-07	4.97e-07	7
BP	GO:0055089	fatty acid homeostasis	7/481	1.05e-07	4.97e-07	7
BP	GO:0060749	mammary gland alveolus development	7/481	1.05e-07	4.97e-07	7
BP	GO:0061377	mammary gland lobule development	7/481	1.05e-07	4.97e-07	7
BP	GO:0022898	regulation of transmembrane transporter activity	24/481	1.08e-07	5.12e-07	24
BP	GO:0015837	amine transport	14/481	1.1e-07	5.21e-07	14
BP	GO:0061097	regulation of protein tyrosine kinase activity	14/481	1.1e-07	5.21e-07	14
BP	GO:0045669	positive regulation of osteoblast differentiation	12/481	1.11e-07	5.25e-07	12
BP	GO:0045787	positive regulation of cell cycle	30/481	1.14e-07	5.4e-07	30
BP	GO:0003015	heart process	25/481	1.15e-07	5.42e-07	25
BP	GO:0045620	negative regulation of lymphocyte differentiation	11/481	1.15e-07	5.43e-07	11
BP	GO:0031056	regulation of histone modification	17/481	1.19e-07	5.6e-07	17
BP	GO:1904064	positive regulation of cation transmembrane transport	17/481	1.19e-07	5.6e-07	17
BP	GO:0010863	positive regulation of phospholipase C activity	10/481	1.21e-07	5.69e-07	10
BP	GO:0035902	response to immobilization stress	8/481	1.25e-07	5.83e-07	8
BP	GO:0048143	astrocyte activation	8/481	1.25e-07	5.83e-07	8
BP	GO:0060259	regulation of feeding behavior	8/481	1.25e-07	5.83e-07	8
BP	GO:0060330	regulation of response to interferon-gamma	8/481	1.25e-07	5.83e-07	8
BP	GO:0060334	regulation of interferon-gamma-mediated signaling pathway	8/481	1.25e-07	5.83e-07	8
BP	GO:0071450	cellular response to oxygen radical	8/481	1.25e-07	5.83e-07	8
BP	GO:0071451	cellular response to superoxide	8/481	1.25e-07	5.83e-07	8
BP	GO:2000679	positive regulation of transcription regulatory region DNA binding	8/481	1.25e-07	5.83e-07	8
BP	GO:0010092	specification of animal organ identity	9/481	1.26e-07	5.86e-07	9
BP	GO:0055081	anion homeostasis	9/481	1.26e-07	5.86e-07	9
BP	GO:0071402	cellular response to lipoprotein particle stimulus	9/481	1.26e-07	5.86e-07	9
BP	GO:0090050	positive regulation of cell migration involved in sprouting angiogenesis	9/481	1.26e-07	5.86e-07	9
BP	GO:2000352	negative regulation of endothelial cell apoptotic process	9/481	1.26e-07	5.86e-07	9
BP	GO:0045165	cell fate commitment	23/481	1.31e-07	6.11e-07	23
BP	GO:2001235	positive regulation of apoptotic signaling pathway	16/481	1.35e-07	6.3e-07	16
BP	GO:0042743	hydrogen peroxide metabolic process	11/481	1.4e-07	6.49e-07	11
BP	GO:0006606	protein import into nucleus	17/481	1.46e-07	6.79e-07	17
BP	GO:0031214	biomineral tissue development	18/481	1.47e-07	6.82e-07	18
BP	GO:0002065	columnar/cuboidal epithelial cell differentiation	13/481	1.47e-07	6.82e-07	13
BP	GO:0051604	protein maturation	25/481	1.49e-07	6.91e-07	25
BP	GO:0031018	endocrine pancreas development	10/481	1.52e-07	7.01e-07	10
BP	GO:0045601	regulation of endothelial cell differentiation	10/481	1.52e-07	7.01e-07	10
BP	GO:0042594	response to starvation	20/481	1.53e-07	7.06e-07	20
BP	GO:0055067	monovalent inorganic cation homeostasis	18/481	1.62e-07	7.47e-07	18
BP	GO:0046364	monosaccharide biosynthetic process	14/481	1.65e-07	7.58e-07	14
BP	GO:0002755	MyD88-dependent toll-like receptor signaling pathway	9/481	1.66e-07	7.6e-07	9
BP	GO:0032148	activation of protein kinase B activity	9/481	1.66e-07	7.6e-07	9
BP	GO:0035774	positive regulation of insulin secretion involved in cellular response to glucose stimulus	9/481	1.66e-07	7.6e-07	9
BP	GO:0045191	regulation of isotype switching	9/481	1.66e-07	7.6e-07	9
BP	GO:1903960	negative regulation of anion transmembrane transport	9/481	1.66e-07	7.6e-07	9
BP	GO:0045667	regulation of osteoblast differentiation	16/481	1.69e-07	7.75e-07	16
BP	GO:0034114	regulation of heterotypic cell-cell adhesion	8/481	1.76e-07	8.04e-07	8
BP	GO:0061437	renal system vasculature development	8/481	1.76e-07	8.04e-07	8
BP	GO:0061440	kidney vasculature development	8/481	1.76e-07	8.04e-07	8
BP	GO:0110148	biomineralization	18/481	1.78e-07	8.13e-07	18
BP	GO:0038127	ERBB signaling pathway	17/481	1.79e-07	8.18e-07	17
BP	GO:0051145	smooth muscle cell differentiation	12/481	1.83e-07	8.35e-07	12
BP	GO:0055021	regulation of cardiac muscle tissue growth	12/481	1.83e-07	8.35e-07	12
BP	GO:0030282	bone mineralization	15/481	1.85e-07	8.42e-07	15
BP	GO:0007595	lactation	10/481	1.9e-07	8.61e-07	10
BP	GO:1900274	regulation of phospholipase C activity	10/481	1.9e-07	8.61e-07	10
BP	GO:0009308	amine metabolic process	18/481	1.95e-07	8.87e-07	18
BP	GO:0048562	embryonic organ morphogenesis	24/481	2e-07	9.06e-07	24
BP	GO:0010810	regulation of cell-substrate adhesion	21/481	2e-07	9.06e-07	21
BP	GO:1904062	regulation of cation transmembrane transport	27/481	2.04e-07	9.26e-07	27
BP	GO:0001838	embryonic epithelial tube formation	15/481	2.08e-07	9.41e-07	15
BP	GO:0019233	sensory perception of pain	14/481	2.14e-07	9.65e-07	14
BP	GO:0033692	cellular polysaccharide biosynthetic process	12/481	2.16e-07	9.73e-07	12
BP	GO:0042092	type 2 immune response	9/481	2.16e-07	9.73e-07	9
BP	GO:0043368	positive T cell selection	9/481	2.16e-07	9.73e-07	9
BP	GO:0045066	regulatory T cell differentiation	9/481	2.16e-07	9.73e-07	9
BP	GO:0032388	positive regulation of intracellular transport	21/481	2.16e-07	9.73e-07	21
BP	GO:0002360	T cell lineage commitment	8/481	2.45e-07	1.1e-06	8
BP	GO:0002675	positive regulation of acute inflammatory response	8/481	2.45e-07	1.1e-06	8
BP	GO:0034123	positive regulation of toll-like receptor signaling pathway	8/481	2.45e-07	1.1e-06	8
BP	GO:0048799	animal organ maturation	8/481	2.45e-07	1.1e-06	8
BP	GO:0007179	transforming growth factor beta receptor signaling pathway	20/481	2.5e-07	1.12e-06	20
BP	GO:0043583	ear development	20/481	2.5e-07	1.12e-06	20
BP	GO:0043154	negative regulation of cysteine-type endopeptidase activity involved in apoptotic process	12/481	2.53e-07	1.13e-06	12
BP	GO:0002483	antigen processing and presentation of endogenous peptide antigen	7/481	2.59e-07	1.16e-06	7
BP	GO:0044320	cellular response to leptin stimulus	7/481	2.59e-07	1.16e-06	7
BP	GO:0031058	positive regulation of histone modification	13/481	2.62e-07	1.17e-06	13
BP	GO:0051781	positive regulation of cell division	13/481	2.62e-07	1.17e-06	13
BP	GO:0010613	positive regulation of cardiac muscle hypertrophy	9/481	2.79e-07	1.24e-06	9
BP	GO:1904994	regulation of leukocyte adhesion to vascular endothelial cell	9/481	2.79e-07	1.24e-06	9
BP	GO:0090068	positive regulation of cell cycle process	25/481	2.83e-07	1.26e-06	25
BP	GO:0010656	negative regulation of muscle cell apoptotic process	10/481	2.91e-07	1.29e-06	10
BP	GO:0046461	neutral lipid catabolic process	10/481	2.91e-07	1.29e-06	10
BP	GO:0046464	acylglycerol catabolic process	10/481	2.91e-07	1.29e-06	10
BP	GO:0046888	negative regulation of hormone secretion	11/481	2.94e-07	1.3e-06	11
BP	GO:0003151	outflow tract morphogenesis	12/481	2.96e-07	1.31e-06	12
BP	GO:0035967	cellular response to topologically incorrect protein	18/481	3.09e-07	1.37e-06	18
BP	GO:0032535	regulation of cellular component size	28/481	3.27e-07	1.45e-06	28
BP	GO:0000303	response to superoxide	8/481	3.35e-07	1.47e-06	8
BP	GO:0001893	maternal placenta development	8/481	3.35e-07	1.47e-06	8
BP	GO:0010575	positive regulation of vascular endothelial growth factor production	8/481	3.35e-07	1.47e-06	8
BP	GO:0033028	myeloid cell apoptotic process	8/481	3.35e-07	1.47e-06	8
BP	GO:0072376	protein activation cascade	8/481	3.35e-07	1.47e-06	8
BP	GO:0072378	blood coagulation, fibrin clot formation	8/481	3.35e-07	1.47e-06	8
BP	GO:1902175	regulation of oxidative stress-induced intrinsic apoptotic signaling pathway	8/481	3.35e-07	1.47e-06	8
BP	GO:0046394	carboxylic acid biosynthetic process	26/481	3.36e-07	1.48e-06	26
BP	GO:0006094	gluconeogenesis	13/481	3.45e-07	1.51e-06	13
BP	GO:0070098	chemokine-mediated signaling pathway	13/481	3.45e-07	1.51e-06	13
BP	GO:0030593	neutrophil chemotaxis	14/481	3.52e-07	1.54e-06	14
BP	GO:0070498	interleukin-1-mediated signaling pathway	14/481	3.52e-07	1.54e-06	14
BP	GO:0071622	regulation of granulocyte chemotaxis	10/481	3.57e-07	1.56e-06	10
BP	GO:0014742	positive regulation of muscle hypertrophy	9/481	3.57e-07	1.56e-06	9
BP	GO:0019433	triglyceride catabolic process	9/481	3.57e-07	1.56e-06	9
BP	GO:0032094	response to food	9/481	3.57e-07	1.56e-06	9
BP	GO:0042417	dopamine metabolic process	9/481	3.57e-07	1.56e-06	9
BP	GO:0060612	adipose tissue development	9/481	3.57e-07	1.56e-06	9
BP	GO:0071548	response to dexamethasone	9/481	3.57e-07	1.56e-06	9
BP	GO:0032891	negative regulation of organic acid transport	7/481	3.9e-07	1.69e-06	7
BP	GO:0046697	decidualization	7/481	3.9e-07	1.69e-06	7
BP	GO:0090280	positive regulation of calcium ion import	7/481	3.9e-07	1.69e-06	7
BP	GO:0046661	male sex differentiation	17/481	3.91e-07	1.69e-06	17
BP	GO:0034754	cellular hormone metabolic process	16/481	3.93e-07	1.7e-06	16
BP	GO:0048302	regulation of isotype switching to IgG isotypes	6/481	3.93e-07	1.7e-06	6
BP	GO:0010508	positive regulation of autophagy	15/481	4.11e-07	1.78e-06	15
BP	GO:0042698	ovulation cycle	11/481	4.16e-07	1.8e-06	11
BP	GO:0045664	regulation of neuron differentiation	19/481	4.28e-07	1.85e-06	19
BP	GO:0051651	maintenance of location in cell	20/481	4.34e-07	1.87e-06	20
BP	GO:0003158	endothelium development	16/481	4.34e-07	1.87e-06	16
BP	GO:0007566	embryo implantation	10/481	4.36e-07	1.88e-06	10
BP	GO:0045912	negative regulation of carbohydrate metabolic process	10/481	4.36e-07	1.88e-06	10
BP	GO:0000305	response to oxygen radical	8/481	4.52e-07	1.94e-06	8
BP	GO:0007435	salivary gland morphogenesis	8/481	4.52e-07	1.94e-06	8
BP	GO:0040018	positive regulation of multicellular organism growth	8/481	4.52e-07	1.94e-06	8
BP	GO:0002701	negative regulation of production of molecular mediator of immune response	9/481	4.54e-07	1.94e-06	9
BP	GO:0045622	regulation of T-helper cell differentiation	9/481	4.54e-07	1.94e-06	9
BP	GO:0072210	metanephric nephron development	9/481	4.54e-07	1.94e-06	9
BP	GO:2000516	positive regulation of CD4-positive, alpha-beta T cell activation	9/481	4.54e-07	1.94e-06	9
BP	GO:0050821	protein stabilization	19/481	4.64e-07	1.99e-06	19
BP	GO:0002792	negative regulation of peptide secretion	12/481	4.66e-07	1.99e-06	12
BP	GO:0030500	regulation of bone mineralization	12/481	4.66e-07	1.99e-06	12
BP	GO:0002920	regulation of humoral immune response	16/481	4.8e-07	2.05e-06	16
BP	GO:0014015	positive regulation of gliogenesis	11/481	4.92e-07	2.1e-06	11
BP	GO:0019319	hexose biosynthetic process	13/481	5.14e-07	2.19e-06	13
BP	GO:0050810	regulation of steroid biosynthetic process	13/481	5.14e-07	2.19e-06	13
BP	GO:0010718	positive regulation of epithelial to mesenchymal transition	10/481	5.3e-07	2.25e-06	10
BP	GO:0071715	icosanoid transport	10/481	5.3e-07	2.25e-06	10
BP	GO:0001701	in utero embryonic development	26/481	5.35e-07	2.27e-06	26
BP	GO:0016053	organic acid biosynthetic process	26/481	5.35e-07	2.27e-06	26
BP	GO:0051057	positive regulation of small GTPase mediated signal transduction	12/481	5.39e-07	2.29e-06	12
BP	GO:0009755	hormone-mediated signaling pathway	19/481	5.45e-07	2.31e-06	19
BP	GO:0007173	epidermal growth factor receptor signaling pathway	15/481	5.68e-07	2.4e-06	15
BP	GO:0052126	movement in host environment	18/481	5.68e-07	2.4e-06	18
BP	GO:0060965	negative regulation of gene silencing by miRNA	7/481	5.73e-07	2.42e-06	7
BP	GO:0060443	mammary gland morphogenesis	9/481	5.73e-07	2.42e-06	9
BP	GO:0071634	regulation of transforming growth factor beta production	9/481	5.73e-07	2.42e-06	9
BP	GO:0070168	negative regulation of biomineral tissue development	8/481	6.03e-07	2.54e-06	8
BP	GO:0071295	cellular response to vitamin	8/481	6.03e-07	2.54e-06	8
BP	GO:0007265	Ras protein signal transduction	26/481	6.34e-07	2.67e-06	26
BP	GO:0006584	catecholamine metabolic process	10/481	6.41e-07	2.7e-06	10
BP	GO:0009712	catechol-containing compound metabolic process	10/481	6.41e-07	2.7e-06	10
BP	GO:0051591	response to cAMP	13/481	6.64e-07	2.79e-06	13
BP	GO:0034504	protein localization to nucleus	23/481	6.69e-07	2.81e-06	23
BP	GO:0050930	induction of positive chemotaxis	6/481	6.73e-07	2.82e-06	6
BP	GO:1901722	regulation of cell proliferation involved in kidney development	6/481	6.73e-07	2.82e-06	6
BP	GO:2000192	negative regulation of fatty acid transport	6/481	6.73e-07	2.82e-06	6
BP	GO:0007050	cell cycle arrest	21/481	6.99e-07	2.92e-06	21
BP	GO:0007088	regulation of mitotic nuclear division	14/481	7.14e-07	2.98e-06	14
BP	GO:0043618	regulation of transcription from RNA polymerase II promoter in response to stress	14/481	7.14e-07	2.98e-06	14
BP	GO:0001910	regulation of leukocyte mediated cytotoxicity	12/481	7.17e-07	2.99e-06	12
BP	GO:0032689	negative regulation of interferon-gamma production	9/481	7.18e-07	2.99e-06	9
BP	GO:0033574	response to testosterone	9/481	7.18e-07	2.99e-06	9
BP	GO:0016241	regulation of macroautophagy	17/481	7.4e-07	3.08e-06	17
BP	GO:0070167	regulation of biomineral tissue development	13/481	7.53e-07	3.13e-06	13
BP	GO:0007369	gastrulation	18/481	7.93e-07	3.29e-06	18
BP	GO:0007431	salivary gland development	8/481	7.94e-07	3.29e-06	8
BP	GO:0110150	negative regulation of biomineralization	8/481	7.94e-07	3.29e-06	8
BP	GO:1902692	regulation of neuroblast proliferation	8/481	7.94e-07	3.29e-06	8
BP	GO:0090288	negative regulation of cellular response to growth factor stimulus	14/481	7.99e-07	3.31e-06	14
BP	GO:0045600	positive regulation of fat cell differentiation	11/481	8.02e-07	3.32e-06	11
BP	GO:0072678	T cell migration	11/481	8.02e-07	3.32e-06	11
BP	GO:0019722	calcium-mediated signaling	19/481	8.08e-07	3.34e-06	19
BP	GO:0002922	positive regulation of humoral immune response	7/481	8.21e-07	3.37e-06	7
BP	GO:0003081	regulation of systemic arterial blood pressure by renin-angiotensin	7/481	8.21e-07	3.37e-06	7
BP	GO:0031281	positive regulation of cyclase activity	7/481	8.21e-07	3.37e-06	7
BP	GO:0035994	response to muscle stretch	7/481	8.21e-07	3.37e-06	7
BP	GO:0043369	CD4-positive or CD8-positive, alpha-beta T cell lineage commitment	7/481	8.21e-07	3.37e-06	7
BP	GO:0043457	regulation of cellular respiration	7/481	8.21e-07	3.37e-06	7
BP	GO:0045061	thymic T cell selection	7/481	8.21e-07	3.37e-06	7
BP	GO:1901032	negative regulation of response to reactive oxygen species	7/481	8.21e-07	3.37e-06	7
BP	GO:1903589	positive regulation of blood vessel endothelial cell proliferation involved in sprouting angiogenesis	7/481	8.21e-07	3.37e-06	7
BP	GO:0045445	myoblast differentiation	12/481	8.25e-07	3.38e-06	12
BP	GO:2000117	negative regulation of cysteine-type endopeptidase activity	12/481	8.25e-07	3.38e-06	12
BP	GO:0060840	artery development	13/481	8.53e-07	3.49e-06	13
BP	GO:0050806	positive regulation of synaptic transmission	16/481	8.57e-07	3.51e-06	16
BP	GO:0030968	endoplasmic reticulum unfolded protein response	15/481	8.6e-07	3.52e-06	15
BP	GO:0060047	heart contraction	23/481	8.6e-07	3.52e-06	23
BP	GO:0043114	regulation of vascular permeability	9/481	8.93e-07	3.64e-06	9
BP	GO:0048806	genitalia development	9/481	8.93e-07	3.64e-06	9
BP	GO:0071604	transforming growth factor beta production	9/481	8.93e-07	3.64e-06	9
BP	GO:0051701	biological process involved in interaction with host	20/481	9.14e-07	3.72e-06	20
BP	GO:0070228	regulation of lymphocyte apoptotic process	10/481	9.27e-07	3.77e-06	10
BP	GO:0007409	axonogenesis	31/481	9.59e-07	3.9e-06	31
BP	GO:0051170	import into nucleus	17/481	9.62e-07	3.91e-06	17
BP	GO:0110149	regulation of biomineralization	13/481	9.64e-07	3.91e-06	13
BP	GO:0002861	regulation of inflammatory response to antigenic stimulus	8/481	1.04e-06	4.2e-06	8
BP	GO:0032673	regulation of interleukin-4 production	8/481	1.04e-06	4.2e-06	8
BP	GO:1990868	response to chemokine	13/481	1.09e-06	4.4e-06	13
BP	GO:1990869	cellular response to chemokine	13/481	1.09e-06	4.4e-06	13
BP	GO:0046321	positive regulation of fatty acid oxidation	6/481	1.1e-06	4.43e-06	6
BP	GO:1903799	negative regulation of production of miRNAs involved in gene silencing by miRNA	6/481	1.1e-06	4.43e-06	6
BP	GO:0032309	icosanoid secretion	9/481	1.1e-06	4.45e-06	9
BP	GO:0046677	response to antibiotic	9/481	1.1e-06	4.45e-06	9
BP	GO:0001836	release of cytochrome c from mitochondria	10/481	1.11e-06	4.46e-06	10
BP	GO:0071385	cellular response to glucocorticoid stimulus	10/481	1.11e-06	4.46e-06	10
BP	GO:0003071	renal system process involved in regulation of systemic arterial blood pressure	7/481	1.16e-06	4.62e-06	7
BP	GO:0030194	positive regulation of blood coagulation	7/481	1.16e-06	4.62e-06	7
BP	GO:0033032	regulation of myeloid cell apoptotic process	7/481	1.16e-06	4.62e-06	7
BP	GO:0036499	PERK-mediated unfolded protein response	7/481	1.16e-06	4.62e-06	7
BP	GO:0046628	positive regulation of insulin receptor signaling pathway	7/481	1.16e-06	4.62e-06	7
BP	GO:0060149	negative regulation of posttranscriptional gene silencing	7/481	1.16e-06	4.62e-06	7
BP	GO:0060353	regulation of cell adhesion molecule production	7/481	1.16e-06	4.62e-06	7
BP	GO:0060967	negative regulation of gene silencing by RNA	7/481	1.16e-06	4.62e-06	7
BP	GO:1900048	positive regulation of hemostasis	7/481	1.16e-06	4.62e-06	7
BP	GO:1904385	cellular response to angiotensin	7/481	1.16e-06	4.62e-06	7
BP	GO:0048864	stem cell development	12/481	1.24e-06	4.93e-06	12
BP	GO:0060606	tube closure	12/481	1.24e-06	4.93e-06	12
BP	GO:0070509	calcium ion import	12/481	1.24e-06	4.93e-06	12
BP	GO:0006096	glycolytic process	14/481	1.24e-06	4.94e-06	14
BP	GO:0055007	cardiac muscle cell differentiation	14/481	1.24e-06	4.94e-06	14
BP	GO:0071774	response to fibroblast growth factor	16/481	1.24e-06	4.94e-06	16
BP	GO:0043550	regulation of lipid kinase activity	11/481	1.27e-06	5.05e-06	11
BP	GO:0051216	cartilage development	18/481	1.28e-06	5.11e-06	18
BP	GO:0046456	icosanoid biosynthetic process	10/481	1.32e-06	5.23e-06	10
BP	GO:0032350	regulation of hormone metabolic process	8/481	1.34e-06	5.3e-06	8
BP	GO:0032633	interleukin-4 production	8/481	1.34e-06	5.3e-06	8
BP	GO:0060421	positive regulation of heart growth	9/481	1.36e-06	5.38e-06	9
BP	GO:0006757	ATP generation from ADP	14/481	1.38e-06	5.45e-06	14
BP	GO:0043620	regulation of DNA-templated transcription in response to stress	14/481	1.38e-06	5.45e-06	14
BP	GO:0048593	camera-type eye morphogenesis	14/481	1.38e-06	5.45e-06	14
BP	GO:0014031	mesenchymal cell development	12/481	1.41e-06	5.57e-06	12
BP	GO:0046330	positive regulation of JNK cascade	12/481	1.41e-06	5.57e-06	12
BP	GO:0006879	cellular iron ion homeostasis	11/481	1.47e-06	5.81e-06	11
BP	GO:0010717	regulation of epithelial to mesenchymal transition	13/481	1.55e-06	6.1e-06	13
BP	GO:1905269	positive regulation of chromatin organization	13/481	1.55e-06	6.1e-06	13
BP	GO:0043551	regulation of phosphatidylinositol 3-kinase activity	10/481	1.56e-06	6.14e-06	10
BP	GO:0061178	regulation of insulin secretion involved in cellular response to glucose stimulus	10/481	1.56e-06	6.14e-06	10
BP	GO:0036003	positive regulation of transcription from RNA polymerase II promoter in response to stress	7/481	1.59e-06	6.25e-06	7
BP	GO:0050820	positive regulation of coagulation	7/481	1.59e-06	6.25e-06	7
BP	GO:0051000	positive regulation of nitric-oxide synthase activity	7/481	1.59e-06	6.25e-06	7
BP	GO:0051004	regulation of lipoprotein lipase activity	7/481	1.59e-06	6.25e-06	7
BP	GO:0010665	regulation of cardiac muscle cell apoptotic process	9/481	1.66e-06	6.48e-06	9
BP	GO:0017144	drug metabolic process	9/481	1.66e-06	6.48e-06	9
BP	GO:0032570	response to progesterone	9/481	1.66e-06	6.48e-06	9
BP	GO:0048512	circadian behavior	9/481	1.66e-06	6.48e-06	9
BP	GO:0048538	thymus development	9/481	1.66e-06	6.48e-06	9
BP	GO:0046579	positive regulation of Ras protein signal transduction	11/481	1.7e-06	6.65e-06	11
BP	GO:0001569	branching involved in blood vessel morphogenesis	8/481	1.71e-06	6.66e-06	8
BP	GO:0002691	regulation of cellular extravasation	8/481	1.71e-06	6.66e-06	8
BP	GO:0010543	regulation of platelet activation	8/481	1.71e-06	6.66e-06	8
BP	GO:0002830	positive regulation of type 2 immune response	6/481	1.72e-06	6.69e-06	6
BP	GO:0046034	ATP metabolic process	24/481	1.81e-06	7.05e-06	24
BP	GO:0051952	regulation of amine transport	12/481	1.82e-06	7.08e-06	12
BP	GO:0055072	iron ion homeostasis	12/481	1.82e-06	7.08e-06	12
BP	GO:0051783	regulation of nuclear division	15/481	1.88e-06	7.3e-06	15
BP	GO:0046578	regulation of Ras protein signal transduction	18/481	1.89e-06	7.33e-06	18
BP	GO:0001837	epithelial to mesenchymal transition	16/481	1.93e-06	7.49e-06	16
BP	GO:0098657	import into cell	20/481	1.97e-06	7.6e-06	20
BP	GO:0014855	striated muscle cell proliferation	11/481	1.97e-06	7.6e-06	11
BP	GO:0033627	cell adhesion mediated by integrin	11/481	1.97e-06	7.6e-06	11
BP	GO:0007622	rhythmic behavior	9/481	2.02e-06	7.78e-06	9
BP	GO:0050873	brown fat cell differentiation	9/481	2.02e-06	7.78e-06	9
BP	GO:0045446	endothelial cell differentiation	14/481	2.09e-06	8.05e-06	14
BP	GO:0002092	positive regulation of receptor internalization	7/481	2.17e-06	8.31e-06	7
BP	GO:0042730	fibrinolysis	7/481	2.17e-06	8.31e-06	7
BP	GO:0072012	glomerulus vasculature development	7/481	2.17e-06	8.31e-06	7
BP	GO:1900078	positive regulation of cellular response to insulin stimulus	7/481	2.17e-06	8.31e-06	7
BP	GO:1903798	regulation of production of miRNAs involved in gene silencing by miRNA	7/481	2.17e-06	8.31e-06	7
BP	GO:1905048	regulation of metallopeptidase activity	7/481	2.17e-06	8.31e-06	7
BP	GO:1990776	response to angiotensin	7/481	2.17e-06	8.31e-06	7
BP	GO:1905898	positive regulation of response to endoplasmic reticulum stress	8/481	2.17e-06	8.31e-06	8
BP	GO:0032526	response to retinoic acid	13/481	2.17e-06	8.33e-06	13
BP	GO:0007517	muscle organ development	24/481	2.26e-06	8.67e-06	24
BP	GO:0034605	cellular response to heat	14/481	2.31e-06	8.84e-06	14
BP	GO:0014020	primary neural tube formation	12/481	2.34e-06	8.93e-06	12
BP	GO:0034644	cellular response to UV	12/481	2.34e-06	8.93e-06	12
BP	GO:0010887	negative regulation of cholesterol storage	5/481	2.39e-06	9.1e-06	5
BP	GO:0015911	long-chain fatty acid import across plasma membrane	5/481	2.39e-06	9.1e-06	5
BP	GO:0031652	positive regulation of heat generation	5/481	2.39e-06	9.1e-06	5
BP	GO:0032817	regulation of natural killer cell proliferation	5/481	2.39e-06	9.1e-06	5
BP	GO:0033083	regulation of immature T cell proliferation	5/481	2.39e-06	9.1e-06	5
BP	GO:0051918	negative regulation of fibrinolysis	5/481	2.39e-06	9.1e-06	5
BP	GO:0072124	regulation of glomerular mesangial cell proliferation	5/481	2.39e-06	9.1e-06	5
BP	GO:2000659	regulation of interleukin-1-mediated signaling pathway	5/481	2.39e-06	9.1e-06	5
BP	GO:0007632	visual behavior	9/481	2.44e-06	9.23e-06	9
BP	GO:0010662	regulation of striated muscle cell apoptotic process	9/481	2.44e-06	9.23e-06	9
BP	GO:0010712	regulation of collagen metabolic process	9/481	2.44e-06	9.23e-06	9
BP	GO:0031279	regulation of cyclase activity	9/481	2.44e-06	9.23e-06	9
BP	GO:0031952	regulation of protein autophosphorylation	9/481	2.44e-06	9.23e-06	9
BP	GO:0046165	alcohol biosynthetic process	16/481	2.5e-06	9.45e-06	16
BP	GO:0016239	positive regulation of macroautophagy	10/481	2.55e-06	9.59e-06	10
BP	GO:0034113	heterotypic cell-cell adhesion	10/481	2.55e-06	9.59e-06	10
BP	GO:0046530	photoreceptor cell differentiation	10/481	2.55e-06	9.59e-06	10
BP	GO:0061098	positive regulation of protein tyrosine kinase activity	10/481	2.55e-06	9.59e-06	10
BP	GO:0071384	cellular response to corticosteroid stimulus	10/481	2.55e-06	9.59e-06	10
BP	GO:0090342	regulation of cell aging	10/481	2.55e-06	9.59e-06	10
BP	GO:1903670	regulation of sprouting angiogenesis	10/481	2.55e-06	9.59e-06	10
BP	GO:0046503	glycerolipid catabolic process	11/481	2.6e-06	9.7e-06	11
BP	GO:0010544	negative regulation of platelet activation	6/481	2.6e-06	9.7e-06	6
BP	GO:0015732	prostaglandin transport	6/481	2.6e-06	9.7e-06	6
BP	GO:0019885	antigen processing and presentation of endogenous peptide antigen via MHC class I	6/481	2.6e-06	9.7e-06	6
BP	GO:0030730	sequestering of triglyceride	6/481	2.6e-06	9.7e-06	6
BP	GO:0034393	positive regulation of smooth muscle cell apoptotic process	6/481	2.6e-06	9.7e-06	6
BP	GO:0042532	negative regulation of tyrosine phosphorylation of STAT protein	6/481	2.6e-06	9.7e-06	6
BP	GO:0090399	replicative senescence	6/481	2.6e-06	9.7e-06	6
BP	GO:0150078	positive regulation of neuroinflammatory response	6/481	2.6e-06	9.7e-06	6
BP	GO:1901550	regulation of endothelial cell development	6/481	2.6e-06	9.7e-06	6
BP	GO:1903140	regulation of establishment of endothelial barrier	6/481	2.6e-06	9.7e-06	6
BP	GO:0019395	fatty acid oxidation	13/481	2.71e-06	1.01e-05	13
BP	GO:0009267	cellular response to starvation	16/481	2.72e-06	1.01e-05	16
BP	GO:0043029	T cell homeostasis	8/481	2.72e-06	1.02e-05	8
BP	GO:0048167	regulation of synaptic plasticity	17/481	2.79e-06	1.04e-05	17
BP	GO:0046031	ADP metabolic process	14/481	2.82e-06	1.05e-05	14
BP	GO:0003156	regulation of animal organ formation	7/481	2.9e-06	1.07e-05	7
BP	GO:0006706	steroid catabolic process	7/481	2.9e-06	1.07e-05	7
BP	GO:0019883	antigen processing and presentation of endogenous antigen	7/481	2.9e-06	1.07e-05	7
BP	GO:0045830	positive regulation of isotype switching	7/481	2.9e-06	1.07e-05	7
BP	GO:0046639	negative regulation of alpha-beta T cell differentiation	7/481	2.9e-06	1.07e-05	7
BP	GO:0051953	negative regulation of amine transport	7/481	2.9e-06	1.07e-05	7
BP	GO:0060352	cell adhesion molecule production	7/481	2.9e-06	1.07e-05	7
BP	GO:0070920	regulation of production of small RNA involved in gene silencing by RNA	7/481	2.9e-06	1.07e-05	7
BP	GO:0010659	cardiac muscle cell apoptotic process	9/481	2.93e-06	1.08e-05	9
BP	GO:0014009	glial cell proliferation	9/481	2.93e-06	1.08e-05	9
BP	GO:0038084	vascular endothelial growth factor signaling pathway	9/481	2.93e-06	1.08e-05	9
BP	GO:2001238	positive regulation of extrinsic apoptotic signaling pathway	9/481	2.93e-06	1.08e-05	9
BP	GO:0044106	cellular amine metabolic process	16/481	2.95e-06	1.09e-05	16
BP	GO:0018958	phenol-containing compound metabolic process	13/481	3.02e-06	1.11e-05	13
BP	GO:0035821	modulation of process of other organism	14/481	3.1e-06	1.14e-05	14
BP	GO:0042476	odontogenesis	14/481	3.1e-06	1.14e-05	14
BP	GO:0050851	antigen receptor-mediated signaling pathway	24/481	3.14e-06	1.15e-05	24
BP	GO:0016052	carbohydrate catabolic process	18/481	3.17e-06	1.17e-05	18
BP	GO:0010639	negative regulation of organelle organization	25/481	3.22e-06	1.18e-05	25
BP	GO:0007613	memory	13/481	3.35e-06	1.23e-05	13
BP	GO:0090100	positive regulation of transmembrane receptor protein serine/threonine kinase signaling pathway	13/481	3.35e-06	1.23e-05	13
BP	GO:0035886	vascular associated smooth muscle cell differentiation	8/481	3.4e-06	1.24e-05	8
BP	GO:0090218	positive regulation of lipid kinase activity	8/481	3.4e-06	1.24e-05	8
BP	GO:0009791	post-embryonic development	11/481	3.4e-06	1.24e-05	11
BP	GO:1902903	regulation of supramolecular fiber organization	26/481	3.42e-06	1.25e-05	26
BP	GO:1903018	regulation of glycoprotein metabolic process	10/481	3.47e-06	1.27e-05	10
BP	GO:0038066	p38MAPK cascade	9/481	3.51e-06	1.28e-05	9
BP	GO:0051607	defense response to virus	21/481	3.55e-06	1.3e-05	21
BP	GO:0140546	defense response to symbiont	21/481	3.55e-06	1.3e-05	21
BP	GO:0019730	antimicrobial humoral response	15/481	3.56e-06	1.3e-05	15
BP	GO:0003002	regionalization	24/481	3.68e-06	1.34e-05	24
BP	GO:0001952	regulation of cell-matrix adhesion	14/481	3.76e-06	1.37e-05	14
BP	GO:0007626	locomotory behavior	16/481	3.78e-06	1.37e-05	16
BP	GO:0098739	import across plasma membrane	16/481	3.78e-06	1.37e-05	16
BP	GO:0032026	response to magnesium ion	6/481	3.81e-06	1.38e-05	6
BP	GO:0032695	negative regulation of interleukin-12 production	6/481	3.81e-06	1.38e-05	6
BP	GO:0032740	positive regulation of interleukin-17 production	6/481	3.81e-06	1.38e-05	6
BP	GO:0032930	positive regulation of superoxide anion generation	6/481	3.81e-06	1.38e-05	6
BP	GO:0071605	monocyte chemotactic protein-1 production	6/481	3.81e-06	1.38e-05	6
BP	GO:0071637	regulation of monocyte chemotactic protein-1 production	6/481	3.81e-06	1.38e-05	6
BP	GO:2000696	regulation of epithelial cell differentiation involved in kidney development	6/481	3.81e-06	1.38e-05	6
BP	GO:0032372	negative regulation of sterol transport	7/481	3.83e-06	1.38e-05	7
BP	GO:0032375	negative regulation of cholesterol transport	7/481	3.83e-06	1.38e-05	7
BP	GO:0045672	positive regulation of osteoclast differentiation	7/481	3.83e-06	1.38e-05	7
BP	GO:0140467	integrated stress response signaling	7/481	3.83e-06	1.38e-05	7
BP	GO:1902883	negative regulation of response to oxidative stress	7/481	3.83e-06	1.38e-05	7
BP	GO:0043407	negative regulation of MAP kinase activity	11/481	3.88e-06	1.4e-05	11
BP	GO:0010803	regulation of tumor necrosis factor-mediated signaling pathway	10/481	4.03e-06	1.45e-05	10
BP	GO:2000401	regulation of lymphocyte migration	10/481	4.03e-06	1.45e-05	10
BP	GO:0010658	striated muscle cell apoptotic process	9/481	4.19e-06	1.5e-05	9
BP	GO:0032648	regulation of interferon-beta production	9/481	4.19e-06	1.5e-05	9
BP	GO:0001787	natural killer cell proliferation	5/481	4.3e-06	1.54e-05	5
BP	GO:0033079	immature T cell proliferation	5/481	4.3e-06	1.54e-05	5
BP	GO:0042416	dopamine biosynthetic process	5/481	4.3e-06	1.54e-05	5
BP	GO:0045060	negative thymic T cell selection	5/481	4.3e-06	1.54e-05	5
BP	GO:0071492	cellular response to UV-A	5/481	4.3e-06	1.54e-05	5
BP	GO:0072110	glomerular mesangial cell proliferation	5/481	4.3e-06	1.54e-05	5
BP	GO:0015711	organic anion transport	26/481	4.57e-06	1.64e-05	26
BP	GO:0034440	lipid oxidation	13/481	4.58e-06	1.64e-05	13
BP	GO:0015914	phospholipid transport	12/481	4.73e-06	1.69e-05	12
BP	GO:0097300	programmed necrotic cell death	9/481	4.97e-06	1.77e-05	9
BP	GO:1903672	positive regulation of sprouting angiogenesis	7/481	4.99e-06	1.78e-05	7
BP	GO:0001776	leukocyte homeostasis	11/481	5.01e-06	1.78e-05	11
BP	GO:0031623	receptor internalization	13/481	5.07e-06	1.81e-05	13
BP	GO:0030212	hyaluronan metabolic process	8/481	5.18e-06	1.84e-05	8
BP	GO:0050892	intestinal absorption	8/481	5.18e-06	1.84e-05	8
BP	GO:0090207	regulation of triglyceride metabolic process	8/481	5.18e-06	1.84e-05	8
BP	GO:0035773	insulin secretion involved in cellular response to glucose stimulus	10/481	5.4e-06	1.92e-05	10
BP	GO:0045824	negative regulation of innate immune response	10/481	5.4e-06	1.92e-05	10
BP	GO:0010744	positive regulation of macrophage derived foam cell differentiation	6/481	5.45e-06	1.93e-05	6
BP	GO:0060231	mesenchymal to epithelial transition	6/481	5.45e-06	1.93e-05	6
BP	GO:0072074	kidney mesenchyme development	6/481	5.45e-06	1.93e-05	6
BP	GO:1900221	regulation of amyloid-beta clearance	6/481	5.45e-06	1.93e-05	6
BP	GO:1902275	regulation of chromatin organization	17/481	5.5e-06	1.95e-05	17
BP	GO:0032411	positive regulation of transporter activity	13/481	5.6e-06	1.98e-05	13
BP	GO:0051209	release of sequestered calcium ion into cytosol	13/481	5.6e-06	1.98e-05	13
BP	GO:0048469	cell maturation	16/481	5.62e-06	1.98e-05	16
BP	GO:0014032	neural crest cell development	11/481	5.67e-06	2e-05	11
BP	GO:0032608	interferon-beta production	9/481	5.88e-06	2.07e-05	9
BP	GO:0051155	positive regulation of striated muscle cell differentiation	9/481	5.88e-06	2.07e-05	9
BP	GO:0001841	neural tube formation	12/481	5.91e-06	2.08e-05	12
BP	GO:1901890	positive regulation of cell junction assembly	12/481	5.91e-06	2.08e-05	12
BP	GO:0007219	Notch signaling pathway	17/481	5.91e-06	2.08e-05	17
BP	GO:0007612	learning	14/481	5.98e-06	2.1e-05	14
BP	GO:1903844	regulation of cellular response to transforming growth factor beta stimulus	14/481	5.98e-06	2.1e-05	14
BP	GO:0031589	cell-substrate adhesion	25/481	6.17e-06	2.16e-05	25
BP	GO:0051283	negative regulation of sequestering of calcium ion	13/481	6.19e-06	2.17e-05	13
BP	GO:0050805	negative regulation of synaptic transmission	10/481	6.22e-06	2.18e-05	10
BP	GO:2000272	negative regulation of signaling receptor activity	10/481	6.22e-06	2.18e-05	10
BP	GO:0046717	acid secretion	8/481	6.33e-06	2.21e-05	8
BP	GO:0055023	positive regulation of cardiac muscle tissue growth	8/481	6.33e-06	2.21e-05	8
BP	GO:1903524	positive regulation of blood circulation	8/481	6.33e-06	2.21e-05	8
BP	GO:0035066	positive regulation of histone acetylation	7/481	6.44e-06	2.24e-05	7
BP	GO:0071549	cellular response to dexamethasone stimulus	7/481	6.44e-06	2.24e-05	7
BP	GO:0072539	T-helper 17 cell differentiation	7/481	6.44e-06	2.24e-05	7
BP	GO:1900101	regulation of endoplasmic reticulum unfolded protein response	7/481	6.44e-06	2.24e-05	7
BP	GO:1903579	negative regulation of ATP metabolic process	7/481	6.44e-06	2.24e-05	7
BP	GO:0044282	small molecule catabolic process	28/481	6.48e-06	2.25e-05	28
BP	GO:0043112	receptor metabolic process	16/481	6.55e-06	2.28e-05	16
BP	GO:0002704	negative regulation of leukocyte mediated immunity	9/481	6.92e-06	2.4e-05	9
BP	GO:0045599	negative regulation of fat cell differentiation	9/481	6.92e-06	2.4e-05	9
BP	GO:0050435	amyloid-beta metabolic process	10/481	7.14e-06	2.48e-05	10
BP	GO:0006165	nucleoside diphosphate phosphorylation	14/481	7.15e-06	2.48e-05	14
BP	GO:0002863	positive regulation of inflammatory response to antigenic stimulus	5/481	7.21e-06	2.49e-05	5
BP	GO:0032352	positive regulation of hormone metabolic process	5/481	7.21e-06	2.49e-05	5
BP	GO:0032490	detection of molecule of bacterial origin	5/481	7.21e-06	2.49e-05	5
BP	GO:0043383	negative T cell selection	5/481	7.21e-06	2.49e-05	5
BP	GO:0071639	positive regulation of monocyte chemotactic protein-1 production	5/481	7.21e-06	2.49e-05	5
BP	GO:0001843	neural tube closure	11/481	7.24e-06	2.5e-05	11
BP	GO:0007160	cell-matrix adhesion	19/481	7.46e-06	2.58e-05	19
BP	GO:0051282	regulation of sequestering of calcium ion	13/481	7.52e-06	2.59e-05	13
BP	GO:0009713	catechol-containing compound biosynthetic process	6/481	7.62e-06	2.62e-05	6
BP	GO:0030539	male genitalia development	6/481	7.62e-06	2.62e-05	6
BP	GO:0032928	regulation of superoxide anion generation	6/481	7.62e-06	2.62e-05	6
BP	GO:0042423	catecholamine biosynthetic process	6/481	7.62e-06	2.62e-05	6
BP	GO:0060445	branching involved in salivary gland morphogenesis	6/481	7.62e-06	2.62e-05	6
BP	GO:0090026	positive regulation of monocyte chemotaxis	6/481	7.62e-06	2.62e-05	6
BP	GO:0090189	regulation of branching involved in ureteric bud morphogenesis	6/481	7.62e-06	2.62e-05	6
BP	GO:1902176	negative regulation of oxidative stress-induced intrinsic apoptotic signaling pathway	6/481	7.62e-06	2.62e-05	6
BP	GO:1903206	negative regulation of hydrogen peroxide-induced cell death	6/481	7.62e-06	2.62e-05	6
BP	GO:0002251	organ or tissue specific immune response	8/481	7.69e-06	2.63e-05	8
BP	GO:0030850	prostate gland development	8/481	7.69e-06	2.63e-05	8
BP	GO:0034383	low-density lipoprotein particle clearance	8/481	7.69e-06	2.63e-05	8
BP	GO:0046636	negative regulation of alpha-beta T cell activation	8/481	7.69e-06	2.63e-05	8
BP	GO:1901861	regulation of muscle tissue development	8/481	7.69e-06	2.63e-05	8
BP	GO:1905314	semi-lunar valve development	8/481	7.69e-06	2.63e-05	8
BP	GO:0046939	nucleotide phosphorylation	14/481	7.81e-06	2.67e-05	14
BP	GO:0072521	purine-containing compound metabolic process	29/481	7.89e-06	2.69e-05	29
BP	GO:0035065	regulation of histone acetylation	9/481	8.12e-06	2.77e-05	9
BP	GO:0043506	regulation of JUN kinase activity	11/481	8.16e-06	2.78e-05	11
BP	GO:0055006	cardiac cell development	11/481	8.16e-06	2.78e-05	11
BP	GO:0060291	long-term synaptic potentiation	11/481	8.16e-06	2.78e-05	11
BP	GO:0002828	regulation of type 2 immune response	7/481	8.22e-06	2.79e-05	7
BP	GO:0008209	androgen metabolic process	7/481	8.22e-06	2.79e-05	7
BP	GO:0050901	leukocyte tethering or rolling	7/481	8.22e-06	2.79e-05	7
BP	GO:0070633	transepithelial transport	7/481	8.22e-06	2.79e-05	7
BP	GO:0110110	positive regulation of animal organ morphogenesis	7/481	8.22e-06	2.79e-05	7
BP	GO:0071482	cellular response to light stimulus	14/481	8.52e-06	2.89e-05	14
BP	GO:0097553	calcium ion transmembrane import into cytosol	14/481	8.52e-06	2.89e-05	14
BP	GO:0008630	intrinsic apoptotic signaling pathway in response to DNA damage	12/481	9.07e-06	3.07e-05	12
BP	GO:0031346	positive regulation of cell projection organization	24/481	9.16e-06	3.1e-05	24
BP	GO:0009135	purine nucleoside diphosphate metabolic process	14/481	9.29e-06	3.14e-05	14
BP	GO:0009179	purine ribonucleoside diphosphate metabolic process	14/481	9.29e-06	3.14e-05	14
BP	GO:0032965	regulation of collagen biosynthetic process	8/481	9.29e-06	3.14e-05	8
BP	GO:0050709	negative regulation of protein secretion	10/481	9.36e-06	3.16e-05	10
BP	GO:0019882	antigen processing and presentation	19/481	9.56e-06	3.22e-05	19
BP	GO:0006163	purine nucleotide metabolic process	28/481	9.93e-06	3.35e-05	28
BP	GO:0000079	regulation of cyclin-dependent protein serine/threonine kinase activity	12/481	1.01e-05	3.39e-05	12
BP	GO:0050829	defense response to Gram-negative bacterium	11/481	1.03e-05	3.47e-05	11
BP	GO:1905475	regulation of protein localization to membrane	17/481	1.04e-05	3.48e-05	17
BP	GO:0003338	metanephros morphogenesis	7/481	1.04e-05	3.48e-05	7
BP	GO:0010259	multicellular organism aging	7/481	1.04e-05	3.48e-05	7
BP	GO:0030431	sleep	7/481	1.04e-05	3.48e-05	7
BP	GO:0034405	response to fluid shear stress	7/481	1.04e-05	3.48e-05	7
BP	GO:0042744	hydrogen peroxide catabolic process	7/481	1.04e-05	3.48e-05	7
BP	GO:0048566	embryonic digestive tract development	7/481	1.04e-05	3.48e-05	7
BP	GO:0002052	positive regulation of neuroblast proliferation	6/481	1.04e-05	3.49e-05	6
BP	GO:0002363	alpha-beta T cell lineage commitment	6/481	1.04e-05	3.49e-05	6
BP	GO:0030502	negative regulation of bone mineralization	6/481	1.04e-05	3.49e-05	6
BP	GO:0038083	peptidyl-tyrosine autophosphorylation	6/481	1.04e-05	3.49e-05	6
BP	GO:0046641	positive regulation of alpha-beta T cell proliferation	6/481	1.04e-05	3.49e-05	6
BP	GO:0051152	positive regulation of smooth muscle cell differentiation	6/481	1.04e-05	3.49e-05	6
BP	GO:0048844	artery morphogenesis	10/481	1.07e-05	3.56e-05	10
BP	GO:0051208	sequestering of calcium ion	13/481	1.1e-05	3.65e-05	13
BP	GO:0031644	regulation of nervous system process	14/481	1.1e-05	3.67e-05	14
BP	GO:0002833	positive regulation of response to biotic stimulus	20/481	1.11e-05	3.71e-05	20
BP	GO:0034142	toll-like receptor 4 signaling pathway	8/481	1.12e-05	3.71e-05	8
BP	GO:0070266	necroptotic process	8/481	1.12e-05	3.71e-05	8
BP	GO:1900744	regulation of p38MAPK cascade	8/481	1.12e-05	3.71e-05	8
BP	GO:2000142	regulation of DNA-templated transcription, initiation	8/481	1.12e-05	3.71e-05	8
BP	GO:0002674	negative regulation of acute inflammatory response	5/481	1.15e-05	3.79e-05	5
BP	GO:0031650	regulation of heat generation	5/481	1.15e-05	3.79e-05	5
BP	GO:0032725	positive regulation of granulocyte macrophage colony-stimulating factor production	5/481	1.15e-05	3.79e-05	5
BP	GO:0055062	phosphate ion homeostasis	5/481	1.15e-05	3.79e-05	5
BP	GO:0071599	otic vesicle development	5/481	1.15e-05	3.79e-05	5
BP	GO:0072176	nephric duct development	5/481	1.15e-05	3.79e-05	5
BP	GO:0072506	trivalent inorganic anion homeostasis	5/481	1.15e-05	3.79e-05	5
BP	GO:1900103	positive regulation of endoplasmic reticulum unfolded protein response	5/481	1.15e-05	3.79e-05	5
BP	GO:0009185	ribonucleoside diphosphate metabolic process	14/481	1.2e-05	3.96e-05	14
BP	GO:0002260	lymphocyte homeostasis	9/481	1.28e-05	4.24e-05	9
BP	GO:0150104	transport across blood-brain barrier	11/481	1.29e-05	4.26e-05	11
BP	GO:0010165	response to X-ray	7/481	1.3e-05	4.28e-05	7
BP	GO:0071312	cellular response to alkaloid	7/481	1.3e-05	4.28e-05	7
BP	GO:0010677	negative regulation of cellular carbohydrate metabolic process	8/481	1.33e-05	4.39e-05	8
BP	GO:0051150	regulation of smooth muscle cell differentiation	8/481	1.33e-05	4.39e-05	8
BP	GO:1903573	negative regulation of response to endoplasmic reticulum stress	8/481	1.33e-05	4.39e-05	8
BP	GO:0000018	regulation of DNA recombination	12/481	1.36e-05	4.47e-05	12
BP	GO:0030038	contractile actin filament bundle assembly	12/481	1.36e-05	4.47e-05	12
BP	GO:0043149	stress fiber assembly	12/481	1.36e-05	4.47e-05	12
BP	GO:0015718	monocarboxylic acid transport	16/481	1.37e-05	4.48e-05	16
BP	GO:0015909	long-chain fatty acid transport	10/481	1.38e-05	4.52e-05	10
BP	GO:0030277	maintenance of gastrointestinal epithelium	6/481	1.41e-05	4.58e-05	6
BP	GO:0030878	thyroid gland development	6/481	1.41e-05	4.58e-05	6
BP	GO:0045649	regulation of macrophage differentiation	6/481	1.41e-05	4.58e-05	6
BP	GO:0055093	response to hyperoxia	6/481	1.41e-05	4.58e-05	6
BP	GO:0071305	cellular response to vitamin D	6/481	1.41e-05	4.58e-05	6
BP	GO:0090335	regulation of brown fat cell differentiation	6/481	1.41e-05	4.58e-05	6
BP	GO:1901522	positive regulation of transcription from RNA polymerase II promoter involved in cellular response to chemical stimulus	6/481	1.41e-05	4.58e-05	6
BP	GO:1903203	regulation of oxidative stress-induced neuron death	6/481	1.41e-05	4.58e-05	6
BP	GO:1904996	positive regulation of leukocyte adhesion to vascular endothelial cell	6/481	1.41e-05	4.58e-05	6
BP	GO:0046718	viral entry into host cell	14/481	1.41e-05	4.6e-05	14
BP	GO:2000241	regulation of reproductive process	15/481	1.42e-05	4.63e-05	15
BP	GO:0010232	vascular transport	11/481	1.44e-05	4.7e-05	11
BP	GO:0031102	neuron projection regeneration	9/481	1.49e-05	4.82e-05	9
BP	GO:0035306	positive regulation of dephosphorylation	9/481	1.49e-05	4.82e-05	9
BP	GO:0050732	negative regulation of peptidyl-tyrosine phosphorylation	9/481	1.49e-05	4.82e-05	9
BP	GO:0060038	cardiac muscle cell proliferation	9/481	1.49e-05	4.82e-05	9
BP	GO:1904029	regulation of cyclin-dependent protein kinase activity	12/481	1.5e-05	4.87e-05	12
BP	GO:0006775	fat-soluble vitamin metabolic process	8/481	1.59e-05	5.13e-05	8
BP	GO:0014911	positive regulation of smooth muscle cell migration	8/481	1.59e-05	5.13e-05	8
BP	GO:0034122	negative regulation of toll-like receptor signaling pathway	8/481	1.59e-05	5.13e-05	8
BP	GO:0045911	positive regulation of DNA recombination	8/481	1.59e-05	5.13e-05	8
BP	GO:1900271	regulation of long-term synaptic potentiation	8/481	1.59e-05	5.13e-05	8
BP	GO:0003298	physiological muscle hypertrophy	7/481	1.61e-05	5.2e-05	7
BP	GO:0003301	physiological cardiac muscle hypertrophy	7/481	1.61e-05	5.2e-05	7
BP	GO:0043552	positive regulation of phosphatidylinositol 3-kinase activity	7/481	1.61e-05	5.2e-05	7
BP	GO:0060251	regulation of glial cell proliferation	7/481	1.61e-05	5.2e-05	7
BP	GO:0061049	cell growth involved in cardiac muscle cell development	7/481	1.61e-05	5.2e-05	7
BP	GO:0072538	T-helper 17 type immune response	7/481	1.61e-05	5.2e-05	7
BP	GO:0048588	developmental cell growth	18/481	1.67e-05	5.37e-05	18
BP	GO:0010896	regulation of triglyceride catabolic process	5/481	1.75e-05	5.61e-05	5
BP	GO:0030002	cellular anion homeostasis	5/481	1.75e-05	5.61e-05	5
BP	GO:0032310	prostaglandin secretion	5/481	1.75e-05	5.61e-05	5
BP	GO:0038166	angiotensin-activated signaling pathway	5/481	1.75e-05	5.61e-05	5
BP	GO:0051917	regulation of fibrinolysis	5/481	1.75e-05	5.61e-05	5
BP	GO:0097531	mast cell migration	5/481	1.75e-05	5.61e-05	5
BP	GO:2001138	regulation of phospholipid transport	5/481	1.75e-05	5.61e-05	5
BP	GO:0014033	neural crest cell differentiation	11/481	1.79e-05	5.74e-05	11
BP	GO:0070301	cellular response to hydrogen peroxide	11/481	1.79e-05	5.74e-05	11
BP	GO:0090559	regulation of membrane permeability	11/481	1.79e-05	5.74e-05	11
BP	GO:2000278	regulation of DNA biosynthetic process	12/481	1.82e-05	5.83e-05	12
BP	GO:0008016	regulation of heart contraction	19/481	1.83e-05	5.85e-05	19
BP	GO:0002021	response to dietary excess	6/481	1.86e-05	5.93e-05	6
BP	GO:0032098	regulation of appetite	6/481	1.86e-05	5.93e-05	6
BP	GO:0034105	positive regulation of tissue remodeling	6/481	1.86e-05	5.93e-05	6
BP	GO:0061050	regulation of cell growth involved in cardiac muscle cell development	6/481	1.86e-05	5.93e-05	6
BP	GO:2000353	positive regulation of endothelial cell apoptotic process	6/481	1.86e-05	5.93e-05	6
BP	GO:0042176	regulation of protein catabolic process	25/481	1.87e-05	5.95e-05	25
BP	GO:0042461	photoreceptor cell development	8/481	1.88e-05	5.97e-05	8
BP	GO:0048146	positive regulation of fibroblast proliferation	8/481	1.88e-05	5.97e-05	8
BP	GO:0048483	autonomic nervous system development	8/481	1.88e-05	5.97e-05	8
BP	GO:0120009	intermembrane lipid transfer	8/481	1.88e-05	5.97e-05	8
BP	GO:2000107	negative regulation of leukocyte apoptotic process	8/481	1.88e-05	5.97e-05	8
BP	GO:0034250	positive regulation of cellular amide metabolic process	15/481	1.91e-05	6.07e-05	15
BP	GO:0010614	negative regulation of cardiac muscle hypertrophy	7/481	1.99e-05	6.3e-05	7
BP	GO:0021532	neural tube patterning	7/481	1.99e-05	6.3e-05	7
BP	GO:0043276	anoikis	7/481	1.99e-05	6.3e-05	7
BP	GO:2000758	positive regulation of peptidyl-lysine acetylation	7/481	1.99e-05	6.3e-05	7
BP	GO:0006635	fatty acid beta-oxidation	10/481	1.99e-05	6.3e-05	10
BP	GO:0008593	regulation of Notch signaling pathway	12/481	2e-05	6.34e-05	12
BP	GO:0060041	retina development in camera-type eye	14/481	2.11e-05	6.66e-05	14
BP	GO:0046777	protein autophosphorylation	18/481	2.12e-05	6.7e-05	18
BP	GO:0019693	ribose phosphate metabolic process	27/481	2.14e-05	6.74e-05	27
BP	GO:0045638	negative regulation of myeloid cell differentiation	11/481	2.21e-05	6.98e-05	11
BP	GO:0030857	negative regulation of epithelial cell differentiation	8/481	2.21e-05	6.98e-05	8
BP	GO:0017015	regulation of transforming growth factor beta receptor signaling pathway	13/481	2.22e-05	6.99e-05	13
BP	GO:1905477	positive regulation of protein localization to membrane	13/481	2.22e-05	6.99e-05	13
BP	GO:0060395	SMAD protein signal transduction	10/481	2.24e-05	7.05e-05	10
BP	GO:0003170	heart valve development	9/481	2.26e-05	7.11e-05	9
BP	GO:0002407	dendritic cell chemotaxis	6/481	2.43e-05	7.61e-05	6
BP	GO:0014829	vascular associated smooth muscle contraction	6/481	2.43e-05	7.61e-05	6
BP	GO:0032753	positive regulation of interleukin-4 production	6/481	2.43e-05	7.61e-05	6
BP	GO:0072010	glomerular epithelium development	6/481	2.43e-05	7.61e-05	6
BP	GO:0016242	negative regulation of macroautophagy	7/481	2.43e-05	7.61e-05	7
BP	GO:0042554	superoxide anion generation	7/481	2.43e-05	7.61e-05	7
BP	GO:1903427	negative regulation of reactive oxygen species biosynthetic process	7/481	2.43e-05	7.61e-05	7
BP	GO:0030111	regulation of Wnt signaling pathway	24/481	2.43e-05	7.61e-05	24
BP	GO:0048678	response to axon injury	10/481	2.52e-05	7.87e-05	10
BP	GO:0055013	cardiac muscle cell development	10/481	2.52e-05	7.87e-05	10
BP	GO:0048736	appendage development	15/481	2.55e-05	7.95e-05	15
BP	GO:0060173	limb development	15/481	2.55e-05	7.95e-05	15
BP	GO:0071772	response to BMP	15/481	2.55e-05	7.95e-05	15
BP	GO:0071773	cellular response to BMP stimulus	15/481	2.55e-05	7.95e-05	15
BP	GO:0002827	positive regulation of T-helper 1 type immune response	5/481	2.57e-05	7.95e-05	5
BP	GO:0032645	regulation of granulocyte macrophage colony-stimulating factor production	5/481	2.57e-05	7.95e-05	5
BP	GO:0035635	entry of bacterium into host cell	5/481	2.57e-05	7.95e-05	5
BP	GO:0042481	regulation of odontogenesis	5/481	2.57e-05	7.95e-05	5
BP	GO:0043117	positive regulation of vascular permeability	5/481	2.57e-05	7.95e-05	5
BP	GO:0045064	T-helper 2 cell differentiation	5/481	2.57e-05	7.95e-05	5
BP	GO:0045722	positive regulation of gluconeogenesis	5/481	2.57e-05	7.95e-05	5
BP	GO:0055064	chloride ion homeostasis	5/481	2.57e-05	7.95e-05	5
BP	GO:0055083	monovalent inorganic anion homeostasis	5/481	2.57e-05	7.95e-05	5
BP	GO:0055091	phospholipid homeostasis	5/481	2.57e-05	7.95e-05	5
BP	GO:0060391	positive regulation of SMAD protein signal transduction	5/481	2.57e-05	7.95e-05	5
BP	GO:0072075	metanephric mesenchyme development	5/481	2.57e-05	7.95e-05	5
BP	GO:0072224	metanephric glomerulus development	5/481	2.57e-05	7.95e-05	5
BP	GO:2000756	regulation of peptidyl-lysine acetylation	9/481	2.59e-05	8e-05	9
BP	GO:0001913	T cell mediated cytotoxicity	8/481	2.6e-05	8e-05	8
BP	GO:0002067	glandular epithelial cell differentiation	8/481	2.6e-05	8e-05	8
BP	GO:0002762	negative regulation of myeloid leukocyte differentiation	8/481	2.6e-05	8e-05	8
BP	GO:0033628	regulation of cell adhesion mediated by integrin	8/481	2.6e-05	8e-05	8
BP	GO:0043330	response to exogenous dsRNA	8/481	2.6e-05	8e-05	8
BP	GO:0060425	lung morphogenesis	8/481	2.6e-05	8e-05	8
BP	GO:0061028	establishment of endothelial barrier	8/481	2.6e-05	8e-05	8
BP	GO:1990090	cellular response to nerve growth factor stimulus	8/481	2.6e-05	8e-05	8
BP	GO:0014902	myotube differentiation	12/481	2.64e-05	8.14e-05	12
BP	GO:0042982	amyloid precursor protein metabolic process	11/481	2.71e-05	8.35e-05	11
BP	GO:0030326	embryonic limb morphogenesis	12/481	2.89e-05	8.89e-05	12
BP	GO:0035113	embryonic appendage morphogenesis	12/481	2.89e-05	8.89e-05	12
BP	GO:0031343	positive regulation of cell killing	9/481	2.95e-05	9.04e-05	9
BP	GO:0003176	aortic valve development	7/481	2.95e-05	9.04e-05	7
BP	GO:0014741	negative regulation of muscle hypertrophy	7/481	2.95e-05	9.04e-05	7
BP	GO:0014912	negative regulation of smooth muscle cell migration	7/481	2.95e-05	9.04e-05	7
BP	GO:0030224	monocyte differentiation	7/481	2.95e-05	9.04e-05	7
BP	GO:2000144	positive regulation of DNA-templated transcription, initiation	7/481	2.95e-05	9.04e-05	7
BP	GO:0097711	ciliary basal body-plasma membrane docking	11/481	3e-05	9.18e-05	11
BP	GO:0032692	negative regulation of interleukin-1 production	8/481	3.04e-05	9.29e-05	8
BP	GO:0006090	pyruvate metabolic process	14/481	3.08e-05	9.42e-05	14
BP	GO:0007224	smoothened signaling pathway	13/481	3.09e-05	9.44e-05	13
BP	GO:0003148	outflow tract septum morphogenesis	6/481	3.13e-05	9.51e-05	6
BP	GO:0072202	cell differentiation involved in metanephros development	6/481	3.13e-05	9.51e-05	6
BP	GO:0072207	metanephric epithelium development	6/481	3.13e-05	9.51e-05	6
BP	GO:0072273	metanephric nephron morphogenesis	6/481	3.13e-05	9.51e-05	6
BP	GO:1900120	regulation of receptor binding	6/481	3.13e-05	9.51e-05	6
BP	GO:1903523	negative regulation of blood circulation	6/481	3.13e-05	9.51e-05	6
BP	GO:0001892	embryonic placenta development	10/481	3.16e-05	9.6e-05	10
BP	GO:0015844	monoamine transport	10/481	3.16e-05	9.6e-05	10
BP	GO:0090398	cellular senescence	10/481	3.16e-05	9.6e-05	10
BP	GO:0019058	viral life cycle	23/481	3.3e-05	0.000100372	23
BP	GO:0051148	negative regulation of muscle cell differentiation	9/481	3.36e-05	0.000101859	9
BP	GO:0051302	regulation of cell division	15/481	3.37e-05	0.00010214	15
BP	GO:0045744	negative regulation of G protein-coupled receptor signaling pathway	8/481	3.53e-05	0.000107058	8
BP	GO:1990089	response to nerve growth factor	8/481	3.53e-05	0.000107058	8
BP	GO:2000179	positive regulation of neural precursor cell proliferation	8/481	3.53e-05	0.000107058	8
BP	GO:0032412	regulation of ion transmembrane transporter activity	19/481	3.55e-05	0.000107408	19
BP	GO:0046633	alpha-beta T cell proliferation	7/481	3.56e-05	0.000107605	7
BP	GO:0060969	negative regulation of gene silencing	7/481	3.56e-05	0.000107605	7
BP	GO:1901031	regulation of response to reactive oxygen species	7/481	3.56e-05	0.000107605	7
BP	GO:0032604	granulocyte macrophage colony-stimulating factor production	5/481	3.66e-05	0.000109964	5
BP	GO:0034116	positive regulation of heterotypic cell-cell adhesion	5/481	3.66e-05	0.000109964	5
BP	GO:0034384	high-density lipoprotein particle clearance	5/481	3.66e-05	0.000109964	5
BP	GO:0036166	phenotypic switching	5/481	3.66e-05	0.000109964	5
BP	GO:0045591	positive regulation of regulatory T cell differentiation	5/481	3.66e-05	0.000109964	5
BP	GO:0048012	hepatocyte growth factor receptor signaling pathway	5/481	3.66e-05	0.000109964	5
BP	GO:0070431	nucleotide-binding oligomerization domain containing 2 signaling pathway	5/481	3.66e-05	0.000109964	5
BP	GO:0072109	glomerular mesangium development	5/481	3.66e-05	0.000109964	5
BP	GO:0007009	plasma membrane organization	12/481	3.77e-05	0.000113332	12
BP	GO:0033559	unsaturated fatty acid metabolic process	12/481	3.77e-05	0.000113332	12
BP	GO:0070265	necrotic cell death	9/481	3.81e-05	0.000114279	9
BP	GO:0071479	cellular response to ionizing radiation	9/481	3.81e-05	0.000114279	9
BP	GO:0009259	ribonucleotide metabolic process	26/481	3.87e-05	0.000115975	26
BP	GO:0035107	appendage morphogenesis	13/481	3.92e-05	0.000117517	13
BP	GO:0035108	limb morphogenesis	13/481	3.92e-05	0.000117517	13
BP	GO:0043401	steroid hormone mediated signaling pathway	13/481	3.92e-05	0.000117517	13
BP	GO:0022617	extracellular matrix disassembly	10/481	3.94e-05	0.000117809	10
BP	GO:0006936	muscle contraction	23/481	3.95e-05	0.000118027	23
BP	GO:0071897	DNA biosynthetic process	16/481	3.96e-05	0.00011811	16
BP	GO:0006972	hyperosmotic response	6/481	3.98e-05	0.00011811	6
BP	GO:0009651	response to salt stress	6/481	3.98e-05	0.00011811	6
BP	GO:0010464	regulation of mesenchymal cell proliferation	6/481	3.98e-05	0.00011811	6
BP	GO:0031342	negative regulation of cell killing	6/481	3.98e-05	0.00011811	6
BP	GO:0032104	regulation of response to extracellular stimulus	6/481	3.98e-05	0.00011811	6
BP	GO:0032107	regulation of response to nutrient levels	6/481	3.98e-05	0.00011811	6
BP	GO:0034162	toll-like receptor 9 signaling pathway	6/481	3.98e-05	0.00011811	6
BP	GO:0036475	neuron death in response to oxidative stress	6/481	3.98e-05	0.00011811	6
BP	GO:1903205	regulation of hydrogen peroxide-induced cell death	6/481	3.98e-05	0.00011811	6
BP	GO:2000108	positive regulation of leukocyte apoptotic process	6/481	3.98e-05	0.00011811	6
BP	GO:2000810	regulation of bicellular tight junction assembly	6/481	3.98e-05	0.00011811	6
BP	GO:0051817	modulation of process of other organism involved in symbiotic interaction	11/481	4.02e-05	0.000119279	11
BP	GO:0110020	regulation of actomyosin structure organization	11/481	4.02e-05	0.000119279	11
BP	GO:0007389	pattern specification process	26/481	4.02e-05	0.00011928	26
BP	GO:0000186	activation of MAPKK activity	8/481	4.1e-05	0.000121317	8
BP	GO:0032964	collagen biosynthetic process	8/481	4.1e-05	0.000121317	8
BP	GO:0043277	apoptotic cell clearance	8/481	4.1e-05	0.000121317	8
BP	GO:2000677	regulation of transcription regulatory region DNA binding	8/481	4.1e-05	0.000121317	8
BP	GO:0010721	negative regulation of cell development	15/481	4.12e-05	0.000121907	15
BP	GO:0001914	regulation of T cell mediated cytotoxicity	7/481	4.27e-05	0.000125855	7
BP	GO:0030279	negative regulation of ossification	7/481	4.27e-05	0.000125855	7
BP	GO:0045823	positive regulation of heart contraction	7/481	4.27e-05	0.000125855	7
BP	GO:0048246	macrophage chemotaxis	7/481	4.27e-05	0.000125855	7
BP	GO:0071398	cellular response to fatty acid	7/481	4.27e-05	0.000125855	7
BP	GO:1904706	negative regulation of vascular associated smooth muscle cell proliferation	7/481	4.27e-05	0.000125855	7
BP	GO:0001885	endothelial cell development	9/481	4.31e-05	0.00012699	9
BP	GO:0010975	regulation of neuron projection development	26/481	4.35e-05	0.000128069	26
BP	GO:2000177	regulation of neural precursor cell proliferation	10/481	4.38e-05	0.000128964	10
BP	GO:0021510	spinal cord development	11/481	4.42e-05	0.000129989	11
BP	GO:0046942	carboxylic acid transport	20/481	4.44e-05	0.000130398	20
BP	GO:0030534	adult behavior	12/481	4.48e-05	0.000131537	12
BP	GO:0048839	inner ear development	15/481	4.71e-05	0.000138142	15
BP	GO:0014888	striated muscle adaptation	8/481	4.74e-05	0.000138887	8
BP	GO:0035196	production of miRNAs involved in gene silencing by miRNA	8/481	4.74e-05	0.000138887	8
BP	GO:0050433	regulation of catecholamine secretion	8/481	4.74e-05	0.000138887	8
BP	GO:0009132	nucleoside diphosphate metabolic process	14/481	4.76e-05	0.000139508	14
BP	GO:0002832	negative regulation of response to biotic stimulus	11/481	4.85e-05	0.000142124	11
BP	GO:0010812	negative regulation of cell-substrate adhesion	9/481	4.87e-05	0.000142391	9
BP	GO:0042752	regulation of circadian rhythm	12/481	4.87e-05	0.000142391	12
BP	GO:0046916	cellular transition metal ion homeostasis	12/481	4.87e-05	0.000142391	12
BP	GO:0042391	regulation of membrane potential	26/481	4.89e-05	0.00014277	26
BP	GO:0002825	regulation of T-helper 1 type immune response	6/481	5e-05	0.00014581	6
BP	GO:0009065	glutamine family amino acid catabolic process	6/481	5e-05	0.00014581	6
BP	GO:0045671	negative regulation of osteoclast differentiation	6/481	5e-05	0.00014581	6
BP	GO:0090025	regulation of monocyte chemotaxis	6/481	5e-05	0.00014581	6
BP	GO:2001257	regulation of cation channel activity	15/481	5.02e-05	0.000146331	15
BP	GO:0034134	toll-like receptor 2 signaling pathway	5/481	5.07e-05	0.000147151	5
BP	GO:0043217	myelin maintenance	5/481	5.07e-05	0.000147151	5
BP	GO:0044539	long-chain fatty acid import into cell	5/481	5.07e-05	0.000147151	5
BP	GO:0072567	chemokine (C-X-C motif) ligand 2 production	5/481	5.07e-05	0.000147151	5
BP	GO:0090190	positive regulation of branching involved in ureteric bud morphogenesis	5/481	5.07e-05	0.000147151	5
BP	GO:0090201	negative regulation of release of cytochrome c from mitochondria	5/481	5.07e-05	0.000147151	5
BP	GO:2000341	regulation of chemokine (C-X-C motif) ligand 2 production	5/481	5.07e-05	0.000147151	5
BP	GO:0016202	regulation of striated muscle tissue development	7/481	5.09e-05	0.00014749	7
BP	GO:0045742	positive regulation of epidermal growth factor receptor signaling pathway	7/481	5.09e-05	0.00014749	7
BP	GO:0045933	positive regulation of muscle contraction	7/481	5.09e-05	0.00014749	7
BP	GO:0009150	purine ribonucleotide metabolic process	25/481	5.29e-05	0.000153239	25
BP	GO:2000134	negative regulation of G1/S transition of mitotic cell cycle	12/481	5.3e-05	0.000153239	12
BP	GO:0051961	negative regulation of nervous system development	13/481	5.34e-05	0.000154493	13
BP	GO:0010822	positive regulation of mitochondrion organization	10/481	5.41e-05	0.000156184	10
BP	GO:0030101	natural killer cell activation	10/481	5.41e-05	0.000156184	10
BP	GO:0001541	ovarian follicle development	8/481	5.46e-05	0.000157004	8
BP	GO:0002090	regulation of receptor internalization	8/481	5.46e-05	0.000157004	8
BP	GO:0003179	heart valve morphogenesis	8/481	5.46e-05	0.000157004	8
BP	GO:0010524	positive regulation of calcium ion transport into cytosol	8/481	5.46e-05	0.000157004	8
BP	GO:0045806	negative regulation of endocytosis	8/481	5.46e-05	0.000157004	8
BP	GO:0050432	catecholamine secretion	8/481	5.46e-05	0.000157004	8
BP	GO:0071320	cellular response to cAMP	8/481	5.46e-05	0.000157004	8
BP	GO:1905517	macrophage migration	8/481	5.46e-05	0.000157004	8
BP	GO:0008306	associative learning	9/481	5.49e-05	0.000157492	9
BP	GO:0043507	positive regulation of JUN kinase activity	9/481	5.49e-05	0.000157492	9
BP	GO:0045685	regulation of glial cell differentiation	9/481	5.49e-05	0.000157492	9
BP	GO:0051937	catecholamine transport	9/481	5.49e-05	0.000157492	9
BP	GO:0055076	transition metal ion homeostasis	13/481	5.76e-05	0.000165191	13
BP	GO:0034109	homotypic cell-cell adhesion	10/481	5.99e-05	0.000171722	10
BP	GO:0098760	response to interleukin-7	7/481	6.04e-05	0.000172889	7
BP	GO:0098761	cellular response to interleukin-7	7/481	6.04e-05	0.000172889	7
BP	GO:0042446	hormone biosynthetic process	9/481	6.17e-05	0.000176509	9
BP	GO:0071229	cellular response to acid chemical	9/481	6.17e-05	0.000176509	9
BP	GO:0035883	enteroendocrine cell differentiation	6/481	6.23e-05	0.000177772	6
BP	GO:0046426	negative regulation of receptor signaling pathway via JAK-STAT	6/481	6.23e-05	0.000177772	6
BP	GO:0060603	mammary gland duct morphogenesis	6/481	6.23e-05	0.000177772	6
BP	GO:1902253	regulation of intrinsic apoptotic signaling pathway by p53 class mediator	6/481	6.23e-05	0.000177772	6
BP	GO:1904046	negative regulation of vascular endothelial growth factor production	6/481	6.23e-05	0.000177772	6
BP	GO:0043331	response to dsRNA	8/481	6.27e-05	0.000178687	8
BP	GO:0002244	hematopoietic progenitor cell differentiation	14/481	6.73e-05	0.000191611	14
BP	GO:0006937	regulation of muscle contraction	14/481	6.73e-05	0.000191611	14
BP	GO:0031929	TOR signaling	12/481	6.76e-05	0.000192518	12
BP	GO:1902905	positive regulation of supramolecular fiber organization	16/481	6.83e-05	0.000194322	16
BP	GO:0001991	regulation of systemic arterial blood pressure by circulatory renin-angiotensin	5/481	6.87e-05	0.000194773	5
BP	GO:0007597	blood coagulation, intrinsic pathway	5/481	6.87e-05	0.000194773	5
BP	GO:0032769	negative regulation of monooxygenase activity	5/481	6.87e-05	0.000194773	5
BP	GO:0045721	negative regulation of gluconeogenesis	5/481	6.87e-05	0.000194773	5
BP	GO:0060065	uterus development	5/481	6.87e-05	0.000194773	5
BP	GO:0060252	positive regulation of glial cell proliferation	5/481	6.87e-05	0.000194773	5
BP	GO:0070293	renal absorption	5/481	6.87e-05	0.000194773	5
BP	GO:0072189	ureter development	5/481	6.87e-05	0.000194773	5
BP	GO:0001953	negative regulation of cell-matrix adhesion	7/481	7.12e-05	0.000201431	7
BP	GO:0051602	response to electrical stimulus	7/481	7.12e-05	0.000201431	7
BP	GO:1901186	positive regulation of ERBB signaling pathway	7/481	7.12e-05	0.000201431	7
BP	GO:0001912	positive regulation of leukocyte mediated cytotoxicity	8/481	7.17e-05	0.000202523	8
BP	GO:0007405	neuroblast proliferation	8/481	7.17e-05	0.000202523	8
BP	GO:1902991	regulation of amyloid precursor protein catabolic process	8/481	7.17e-05	0.000202523	8
BP	GO:0035304	regulation of protein dephosphorylation	13/481	7.18e-05	0.000202649	13
BP	GO:0044344	cellular response to fibroblast growth factor stimulus	13/481	7.18e-05	0.000202649	13
BP	GO:0010669	epithelial structure maintenance	6/481	7.69e-05	0.00021633	6
BP	GO:0036296	response to increased oxygen levels	6/481	7.69e-05	0.00021633	6
BP	GO:0036336	dendritic cell migration	6/481	7.69e-05	0.00021633	6
BP	GO:0051881	regulation of mitochondrial membrane potential	9/481	7.75e-05	0.00021633	9
BP	GO:0002424	T cell mediated immune response to tumor cell	4/481	7.76e-05	0.00021633	4
BP	GO:0014820	tonic smooth muscle contraction	4/481	7.76e-05	0.00021633	4
BP	GO:0032000	positive regulation of fatty acid beta-oxidation	4/481	7.76e-05	0.00021633	4
BP	GO:0032070	regulation of deoxyribonuclease activity	4/481	7.76e-05	0.00021633	4
BP	GO:0032661	regulation of interleukin-18 production	4/481	7.76e-05	0.00021633	4
BP	GO:0033860	regulation of NAD(P)H oxidase activity	4/481	7.76e-05	0.00021633	4
BP	GO:0035933	glucocorticoid secretion	4/481	7.76e-05	0.00021633	4
BP	GO:0036500	ATF6-mediated unfolded protein response	4/481	7.76e-05	0.00021633	4
BP	GO:0042368	vitamin D biosynthetic process	4/481	7.76e-05	0.00021633	4
BP	GO:0045792	negative regulation of cell size	4/481	7.76e-05	0.00021633	4
BP	GO:0051006	positive regulation of lipoprotein lipase activity	4/481	7.76e-05	0.00021633	4
BP	GO:0060439	trachea morphogenesis	4/481	7.76e-05	0.00021633	4
BP	GO:0060513	prostatic bud formation	4/481	7.76e-05	0.00021633	4
BP	GO:0060736	prostate gland growth	4/481	7.76e-05	0.00021633	4
BP	GO:0072178	nephric duct morphogenesis	4/481	7.76e-05	0.00021633	4
BP	GO:0097050	type B pancreatic cell apoptotic process	4/481	7.76e-05	0.00021633	4
BP	GO:0097278	complement-dependent cytotoxicity	4/481	7.76e-05	0.00021633	4
BP	GO:1905461	positive regulation of vascular associated smooth muscle cell apoptotic process	4/481	7.76e-05	0.00021633	4
BP	GO:2000343	positive regulation of chemokine (C-X-C motif) ligand 2 production	4/481	7.76e-05	0.00021633	4
BP	GO:0042552	myelination	12/481	7.92e-05	0.000220597	12
BP	GO:1902807	negative regulation of cell cycle G1/S phase transition	12/481	7.92e-05	0.000220597	12
BP	GO:0035278	miRNA mediated inhibition of translation	10/481	8.07e-05	0.000224454	10
BP	GO:0040033	negative regulation of translation, ncRNA-mediated	10/481	8.07e-05	0.000224454	10
BP	GO:0006644	phospholipid metabolic process	25/481	8.11e-05	0.000225373	25
BP	GO:0010559	regulation of glycoprotein biosynthetic process	8/481	8.18e-05	0.000226938	8
BP	GO:0031050	dsRNA processing	8/481	8.18e-05	0.000226938	8
BP	GO:0060760	positive regulation of response to cytokine stimulus	8/481	8.18e-05	0.000226938	8
BP	GO:0070918	production of small RNA involved in gene silencing by RNA	8/481	8.18e-05	0.000226938	8
BP	GO:2001252	positive regulation of chromosome organization	14/481	8.22e-05	0.000227777	14
BP	GO:0008277	regulation of G protein-coupled receptor signaling pathway	13/481	8.29e-05	0.000229825	13
BP	GO:0045930	negative regulation of mitotic cell cycle	21/481	8.34e-05	0.000230954	21
BP	GO:0008542	visual learning	7/481	8.36e-05	0.000231126	7
BP	GO:0046688	response to copper ion	7/481	8.36e-05	0.000231126	7
BP	GO:1900371	regulation of purine nucleotide biosynthetic process	7/481	8.36e-05	0.000231126	7
BP	GO:0006650	glycerophospholipid metabolic process	22/481	8.64e-05	0.000238691	22
BP	GO:0006695	cholesterol biosynthetic process	9/481	8.66e-05	0.000239097	9
BP	GO:1902653	secondary alcohol biosynthetic process	9/481	8.66e-05	0.000239097	9
BP	GO:0045974	regulation of translation, ncRNA-mediated	10/481	8.89e-05	0.000245131	10
BP	GO:0051492	regulation of stress fiber assembly	10/481	8.89e-05	0.000245131	10
BP	GO:0007188	adenylate cyclase-modulating G protein-coupled receptor signaling pathway	17/481	9.08e-05	0.000250255	17
BP	GO:0010893	positive regulation of steroid biosynthetic process	5/481	9.13e-05	0.00025099	5
BP	GO:0010988	regulation of low-density lipoprotein particle clearance	5/481	9.13e-05	0.00025099	5
BP	GO:0032095	regulation of response to food	5/481	9.13e-05	0.00025099	5
BP	GO:0045780	positive regulation of bone resorption	5/481	9.13e-05	0.00025099	5
BP	GO:0048245	eosinophil chemotaxis	5/481	9.13e-05	0.00025099	5
BP	GO:0098856	intestinal lipid absorption	5/481	9.13e-05	0.00025099	5
BP	GO:0007272	ensheathment of neurons	12/481	9.25e-05	0.000254002	12
BP	GO:0008366	axon ensheathment	12/481	9.25e-05	0.000254002	12
BP	GO:0045747	positive regulation of Notch signaling pathway	8/481	9.31e-05	0.000255355	8
BP	GO:0010667	negative regulation of cardiac muscle cell apoptotic process	6/481	9.4e-05	0.000257324	6
BP	GO:0035666	TRIF-dependent toll-like receptor signaling pathway	6/481	9.4e-05	0.000257324	6
BP	GO:0036474	cell death in response to hydrogen peroxide	6/481	9.4e-05	0.000257324	6
BP	GO:0038111	interleukin-7-mediated signaling pathway	6/481	9.4e-05	0.000257324	6
BP	GO:1902235	regulation of endoplasmic reticulum stress-induced intrinsic apoptotic signaling pathway	6/481	9.4e-05	0.000257324	6
BP	GO:0021537	telencephalon development	17/481	9.58e-05	0.000261863	17
BP	GO:0007411	axon guidance	19/481	9.71e-05	0.000265389	19
BP	GO:0030808	regulation of nucleotide biosynthetic process	7/481	9.77e-05	0.000266431	7
BP	GO:0048634	regulation of muscle organ development	7/481	9.77e-05	0.000266431	7
BP	GO:0090311	regulation of protein deacetylation	7/481	9.77e-05	0.000266431	7
BP	GO:2000404	regulation of T cell migration	7/481	9.77e-05	0.000266431	7
BP	GO:0046470	phosphatidylcholine metabolic process	10/481	9.78e-05	0.000266526	10
BP	GO:0071867	response to monoamine	11/481	9.85e-05	0.000268317	11
BP	GO:0071869	response to catecholamine	11/481	9.85e-05	0.000268317	11
BP	GO:1904950	negative regulation of establishment of protein localization	12/481	9.99e-05	0.000271886	12
BP	GO:0006417	regulation of translation	25/481	0.000101523	0.000276214	25
BP	GO:0097485	neuron projection guidance	19/481	0.000101806	0.000276842	19
BP	GO:0035303	regulation of dephosphorylation	16/481	0.000101929	0.000277032	16
BP	GO:0031638	zymogen activation	8/481	0.000105597	0.000286855	8
BP	GO:0007422	peripheral nervous system development	9/481	0.000107525	0.000291939	9
BP	GO:0070588	calcium ion transmembrane transport	20/481	0.000113446	0.000307857	20
BP	GO:0048546	digestive tract morphogenesis	7/481	0.00011363	0.000308039	7
BP	GO:0090199	regulation of release of cytochrome c from mitochondria	7/481	0.00011363	0.000308039	7
BP	GO:0001516	prostaglandin biosynthetic process	6/481	0.000114122	0.000308422	6
BP	GO:0003180	aortic valve morphogenesis	6/481	0.000114122	0.000308422	6
BP	GO:0010984	regulation of lipoprotein particle clearance	6/481	0.000114122	0.000308422	6
BP	GO:0046457	prostanoid biosynthetic process	6/481	0.000114122	0.000308422	6
BP	GO:0070229	negative regulation of lymphocyte apoptotic process	6/481	0.000114122	0.000308422	6
BP	GO:0097421	liver regeneration	6/481	0.000114122	0.000308422	6
BP	GO:0042471	ear morphogenesis	11/481	0.000116327	0.00031422	11
BP	GO:0031032	actomyosin structure organization	15/481	0.000119092	0.00031829	15
BP	GO:0006925	inflammatory cell apoptotic process	5/481	0.000119255	0.00031829	5
BP	GO:0032495	response to muramyl dipeptide	5/481	0.000119255	0.00031829	5
BP	GO:0034104	negative regulation of tissue remodeling	5/481	0.000119255	0.00031829	5
BP	GO:0043373	CD4-positive, alpha-beta T cell lineage commitment	5/481	0.000119255	0.00031829	5
BP	GO:0046885	regulation of hormone biosynthetic process	5/481	0.000119255	0.00031829	5
BP	GO:0060444	branching involved in mammary gland duct morphogenesis	5/481	0.000119255	0.00031829	5
BP	GO:0061318	renal filtration cell differentiation	5/481	0.000119255	0.00031829	5
BP	GO:0072112	glomerular visceral epithelial cell differentiation	5/481	0.000119255	0.00031829	5
BP	GO:1903978	regulation of microglial cell activation	5/481	0.000119255	0.00031829	5
BP	GO:2000774	positive regulation of cellular senescence	5/481	0.000119255	0.00031829	5
BP	GO:0006940	regulation of smooth muscle contraction	8/481	0.000119474	0.00031829	8
BP	GO:0010623	programmed cell death involved in cell development	4/481	0.000119525	0.00031829	4
BP	GO:0032621	interleukin-18 production	4/481	0.000119525	0.00031829	4
BP	GO:0033197	response to vitamin E	4/481	0.000119525	0.00031829	4
BP	GO:0033210	leptin-mediated signaling pathway	4/481	0.000119525	0.00031829	4
BP	GO:0034115	negative regulation of heterotypic cell-cell adhesion	4/481	0.000119525	0.00031829	4
BP	GO:0035747	natural killer cell chemotaxis	4/481	0.000119525	0.00031829	4
BP	GO:0051974	negative regulation of telomerase activity	4/481	0.000119525	0.00031829	4
BP	GO:0060312	regulation of blood vessel remodeling	4/481	0.000119525	0.00031829	4
BP	GO:0061365	positive regulation of triglyceride lipase activity	4/481	0.000119525	0.00031829	4
BP	GO:0070587	regulation of cell-cell adhesion involved in gastrulation	4/481	0.000119525	0.00031829	4
BP	GO:0070673	response to interleukin-18	4/481	0.000119525	0.00031829	4
BP	GO:0140052	cellular response to oxidised low-density lipoprotein particle stimulus	4/481	0.000119525	0.00031829	4
BP	GO:1901298	regulation of hydrogen peroxide-mediated programmed cell death	4/481	0.000119525	0.00031829	4
BP	GO:1904464	regulation of matrix metallopeptidase secretion	4/481	0.000119525	0.00031829	4
BP	GO:1904478	regulation of intestinal absorption	4/481	0.000119525	0.00031829	4
BP	GO:1990773	matrix metallopeptidase secretion	4/481	0.000119525	0.00031829	4
BP	GO:0002707	negative regulation of lymphocyte mediated immunity	7/481	0.000131638	0.000350017	7
BP	GO:0035307	positive regulation of protein dephosphorylation	7/481	0.000131638	0.000350017	7
BP	GO:1901985	positive regulation of protein acetylation	7/481	0.000131638	0.000350017	7
BP	GO:1901983	regulation of protein acetylation	9/481	0.00013251	0.000352158	9
BP	GO:0009410	response to xenobiotic stimulus	12/481	0.000134472	0.000357191	12
BP	GO:0051926	negative regulation of calcium ion transport	8/481	0.000134822	0.000357941	8
BP	GO:0007202	activation of phospholipase C activity	6/481	0.000137458	0.000364022	6
BP	GO:0010664	negative regulation of striated muscle cell apoptotic process	6/481	0.000137458	0.000364022	6
BP	GO:0035767	endothelial cell chemotaxis	6/481	0.000137458	0.000364022	6
BP	GO:0045648	positive regulation of erythrocyte differentiation	6/481	0.000137458	0.000364022	6
BP	GO:0048011	neurotrophin TRK receptor signaling pathway	6/481	0.000137458	0.000364022	6
BP	GO:0060070	canonical Wnt signaling pathway	21/481	0.000139459	0.000369135	21
BP	GO:0097194	execution phase of apoptosis	10/481	0.000141127	0.000373363	10
BP	GO:0038093	Fc receptor signaling pathway	17/481	0.00014475	0.000382755	17
BP	GO:0007015	actin filament organization	25/481	0.000145966	0.000385778	25
BP	GO:0030518	intracellular steroid hormone receptor signaling pathway	11/481	0.000148148	0.00039135	11
BP	GO:0070059	intrinsic apoptotic signaling pathway in response to endoplasmic reticulum stress	8/481	0.00015176	0.00040069	8
BP	GO:0002686	negative regulation of leukocyte migration	7/481	0.000151894	0.000400843	7
BP	GO:0001759	organ induction	5/481	0.000153259	0.000401828	5
[truncated: 2,045 more rows]

## Sheet: Supplementary Table 3
Supplementary Table 3: The specific entries of GO enrichment analysis for key risk genes
ONTOLOGY	ID	Description	GeneRatio	pvalue	p.adjust	Count
BP	GO:0048661	positive regulation of smooth muscle cell proliferation	5/6	1.8369e-11	1.41074e-08	5
BP	GO:0048660	regulation of smooth muscle cell proliferation	5/6	2.45842e-10	6.70153e-08	5
BP	GO:0048659	smooth muscle cell proliferation	5/6	2.61779e-10	6.70153e-08	5
BP	GO:0033002	muscle cell proliferation	5/6	1.28329e-09	2.46393e-07	5
BP	GO:0014068	positive regulation of phosphatidylinositol 3-kinase signaling	4/6	7.2167e-09	1.10848e-06	4
BP	GO:0014066	regulation of phosphatidylinositol 3-kinase signaling	4/6	2.90965e-08	3.72435e-06	4
BP	GO:0014065	phosphatidylinositol 3-kinase signaling	4/6	6.32946e-08	6.94433e-06	4
BP	GO:0048015	phosphatidylinositol-mediated signaling	4/6	1.53629e-07	1.2817e-05	4
BP	GO:0050731	positive regulation of peptidyl-tyrosine phosphorylation	4/6	1.56867e-07	1.2817e-05	4
BP	GO:0048017	inositol lipid-mediated signaling	4/6	1.66888e-07	1.2817e-05	4
BP	GO:0050730	regulation of peptidyl-tyrosine phosphorylation	4/6	5.33994e-07	3.72825e-05	4
BP	GO:0043491	protein kinase B signaling	4/6	6.29472e-07	4.02862e-05	4
BP	GO:0050918	positive chemotaxis	3/6	8.50253e-07	5.02303e-05	3
BP	GO:0042531	positive regulation of tyrosine phosphorylation of STAT protein	3/6	9.29704e-07	5.10009e-05	3
BP	GO:0032147	activation of protein kinase activity	4/6	1.31034e-06	6.70892e-05	4
BP	GO:0042509	regulation of tyrosine phosphorylation of STAT protein	3/6	1.74927e-06	8.31174e-05	3
BP	GO:0007260	tyrosine phosphorylation of STAT protein	3/6	1.94279e-06	8.31174e-05	3
BP	GO:0050727	regulation of inflammatory response	4/6	2.02872e-06	8.31174e-05	4
BP	GO:0018108	peptidyl-tyrosine phosphorylation	4/6	2.0958e-06	8.31174e-05	4
BP	GO:0018212	peptidyl-tyrosine modification	4/6	2.16452e-06	8.31174e-05	4
BP	GO:0050671	positive regulation of lymphocyte proliferation	3/6	7.05945e-06	0.000251967	3
BP	GO:0032946	positive regulation of mononuclear cell proliferation	3/6	7.21782e-06	0.000251967	3
BP	GO:0070665	positive regulation of leukocyte proliferation	3/6	9.30541e-06	0.00031072	3
BP	GO:0007259	receptor signaling pathway via JAK-STAT	3/6	1.31311e-05	0.000420196	3
BP	GO:0051897	positive regulation of protein kinase B signaling	3/6	1.53826e-05	0.000454379	3
BP	GO:0097696	receptor signaling pathway via STAT	3/6	1.53826e-05	0.000454379	3
BP	GO:0050670	regulation of lymphocyte proliferation	3/6	3.09212e-05	0.000871257	3
BP	GO:0032944	regulation of mononuclear cell proliferation	3/6	3.17646e-05	0.000871257	3
BP	GO:0070663	regulation of leukocyte proliferation	3/6	4.00478e-05	0.00106058	3
BP	GO:0051896	regulation of protein kinase B signaling	3/6	4.3096e-05	0.00110326	3
BP	GO:0032733	positive regulation of interleukin-10 production	2/6	5.8981e-05	0.00146121	2
BP	GO:0030212	hyaluronan metabolic process	2/6	6.21604e-05	0.00148857	2
BP	GO:0046651	lymphocyte proliferation	3/6	6.39621e-05	0.00148857	3
BP	GO:0032943	mononuclear cell proliferation	3/6	6.60088e-05	0.00149102	3
BP	GO:0060326	cell chemotaxis	3/6	8.15545e-05	0.00178954	3
BP	GO:0070661	leukocyte proliferation	3/6	8.64004e-05	0.00184321	3
BP	GO:1904707	positive regulation of vascular associated smooth muscle cell proliferation	2/6	9.05795e-05	0.00188014	2
BP	GO:0032496	response to lipopolysaccharide	3/6	9.84354e-05	0.00198943	3
BP	GO:0002237	response to molecule of bacterial origin	3/6	0.000117466	0.00231317	3
BP	GO:0051251	positive regulation of lymphocyte activation	3/6	0.000127825	0.00245423	3
BP	GO:0031663	lipopolysaccharide-mediated signaling pathway	2/6	0.000138293	0.00259047	2
BP	GO:0010518	positive regulation of phospholipase activity	2/6	0.00014804	0.00261182	2
BP	GO:0032653	regulation of interleukin-10 production	2/6	0.00014804	0.00261182	2
BP	GO:0030858	positive regulation of epithelial cell differentiation	2/6	0.000153036	0.00261182	2
BP	GO:1905330	regulation of morphogenesis of an epithelium	2/6	0.000153036	0.00261182	2
BP	GO:0032613	interleukin-10 production	2/6	0.000158115	0.00263983	2
BP	GO:0032102	negative regulation of response to external stimulus	3/6	0.000172629	0.00278151	3
BP	GO:2000573	positive regulation of DNA biosynthetic process	2/6	0.000173844	0.00278151	2
BP	GO:0002696	positive regulation of leukocyte activation	3/6	0.000181864	0.00285045	3
BP	GO:0006816	calcium ion transport	3/6	0.000192809	0.00296155	3
BP	GO:0050867	positive regulation of cell activation	3/6	0.000197022	0.00296692	3
BP	GO:0010517	regulation of phospholipase activity	2/6	0.0002017	0.00297896	2
BP	GO:0060193	positive regulation of lipase activity	2/6	0.000219397	0.00317919	2
BP	GO:0001819	positive regulation of cytokine production	3/6	0.000234496	0.00333505	3
BP	GO:0006874	cellular calcium ion homeostasis	3/6	0.000242509	0.00338631	3
BP	GO:0055074	calcium ion homeostasis	3/6	0.000262468	0.00359956	3
BP	GO:1904705	regulation of vascular associated smooth muscle cell proliferation	2/6	0.000283695	0.00375652	2
BP	GO:1990874	vascular associated smooth muscle cell proliferation	2/6	0.000283695	0.00375652	2
BP	GO:0072503	cellular divalent inorganic cation homeostasis	3/6	0.000309328	0.00402651	3
BP	GO:0030001	metal ion transport	3/6	0.000320865	0.00410707	3
BP	GO:0072507	divalent inorganic cation homeostasis	3/6	0.000346816	0.00436647	3
BP	GO:0060191	regulation of lipase activity	2/6	0.000387384	0.0047224	2
BP	GO:0120162	positive regulation of cold-induced thermogenesis	2/6	0.000387384	0.0047224	2
BP	GO:0002702	positive regulation of production of molecular mediator of immune response	2/6	0.000403494	0.00476744	2
BP	GO:0042102	positive regulation of T cell proliferation	2/6	0.000403494	0.00476744	2
BP	GO:2000278	regulation of DNA biosynthetic process	2/6	0.000471165	0.00548265	2
BP	GO:0051209	release of sequestered calcium ion into cytosol	2/6	0.000516079	0.00591566	2
BP	GO:0051283	negative regulation of sequestering of calcium ion	2/6	0.000525304	0.00593284	2
BP	GO:0051282	regulation of sequestering of calcium ion	2/6	0.000543993	0.00596838	2
BP	GO:1903510	mucopolysaccharide metabolic process	2/6	0.000543993	0.00596838	2
BP	GO:0051928	positive regulation of calcium ion transport	2/6	0.00057263	0.00619408	2
BP	GO:0051208	sequestering of calcium ion	2/6	0.000582336	0.00621158	2
BP	GO:0097553	calcium ion transmembrane import into cytosol	2/6	0.000737526	0.00775918	2
BP	GO:0050921	positive regulation of chemotaxis	2/6	0.000793244	0.00823259	2
BP	GO:0044344	cellular response to fibroblast growth factor stimulus	2/6	0.000827629	0.00847492	2
BP	GO:0106106	cold-induced thermogenesis	2/6	0.000850949	0.00848739	2
BP	GO:0120161	regulation of cold-induced thermogenesis	2/6	0.000850949	0.00848739	2
BP	GO:0002700	regulation of production of molecular mediator of immune response	2/6	0.000874586	0.00861131	2
BP	GO:0071774	response to fibroblast growth factor	2/6	0.00089854	0.00873518	2
BP	GO:0060402	calcium ion transport into cytosol	2/6	0.000947398	0.00909502	2
BP	GO:1990845	adaptive thermogenesis	2/6	0.000959811	0.00910043	2
BP	GO:0000187	activation of MAPK activity	2/6	0.000972302	0.00910643	2
BP	GO:0030856	regulation of epithelial cell differentiation	2/6	0.000997521	0.00923007	2
BP	GO:0030203	glycosaminoglycan metabolic process	2/6	0.00102306	0.00935365	2
BP	GO:0034614	cellular response to reactive oxygen species	2/6	0.00103594	0.00936003	2
BP	GO:0050728	negative regulation of inflammatory response	2/6	0.00104891	0.00936697	2
BP	GO:0030324	lung development	2/6	0.00108827	0.0096068	2
BP	GO:0030323	respiratory tube development	2/6	0.00114186	0.00996531	2
BP	GO:0042129	regulation of T cell proliferation	2/6	0.00115545	0.00997064	2
BP	GO:0001659	temperature homeostasis	2/6	0.0011967	0.0100224	2
BP	GO:0006022	aminoglycan metabolic process	2/6	0.00121061	0.0100224	2
BP	GO:0060401	cytosolic calcium ion transport	2/6	0.00122459	0.0100224	2
BP	GO:0061138	morphogenesis of a branching epithelium	2/6	0.00122459	0.0100224	2
BP	GO:0045766	positive regulation of angiogenesis	2/6	0.0012528	0.0100224	2
BP	GO:0048771	tissue remodeling	2/6	0.0012528	0.0100224	2
BP	GO:1904018	positive regulation of vasculature development	2/6	0.0012528	0.0100224	2
BP	GO:0001906	cell killing	2/6	0.00131015	0.0103731	2
BP	GO:0001763	morphogenesis of a branching structure	2/6	0.00141352	0.0110774	2
BP	GO:0060541	respiratory system development	2/6	0.00144375	0.0112	2
BP	GO:0071897	DNA biosynthetic process	2/6	0.00153632	0.011799	2
BP	GO:0042098	T cell proliferation	2/6	0.00155202	0.0118015	2
BP	GO:0071222	cellular response to lipopolysaccharide	2/6	0.00158365	0.011924	2
BP	GO:0051054	positive regulation of DNA metabolic process	2/6	0.00159959	0.011927	2
BP	GO:0002703	regulation of leukocyte mediated immunity	2/6	0.00177995	0.0128962	2
BP	GO:0051651	maintenance of location in cell	2/6	0.00177995	0.0128962	2
BP	GO:0071219	cellular response to molecule of bacterial origin	2/6	0.00177995	0.0128962	2
BP	GO:0070374	positive regulation of ERK1 and ERK2 cascade	2/6	0.00179681	0.0128967	2
BP	GO:0050870	positive regulation of T cell activation	2/6	0.00183076	0.0130187	2
BP	GO:0002699	positive regulation of immune effector process	2/6	0.00195201	0.0137536	2
BP	GO:0000302	response to reactive oxygen species	2/6	0.00204092	0.0141209	2
BP	GO:0050920	regulation of chemotaxis	2/6	0.00204092	0.0141209	2
BP	GO:0043406	positive regulation of MAP kinase activity	2/6	0.00215013	0.0147438	2
BP	GO:0071216	cellular response to biotic stimulus	2/6	0.00220577	0.0149859	2
BP	GO:1903039	positive regulation of leukocyte cell-cell adhesion	2/6	0.00222447	0.0149859	2
BP	GO:0031348	negative regulation of defense response	2/6	0.0022621	0.0151069	2
BP	GO:0051924	regulation of calcium ion transport	2/6	0.00230003	0.0152278	2
BP	GO:0010959	regulation of metal ion transport	2/6	0.00247449	0.0162428	2
BP	GO:0022409	positive regulation of cell-cell adhesion	2/6	0.00307825	0.0195208	2
BP	GO:0050708	regulation of protein secretion	2/6	0.00314431	0.0195208	2
BP	GO:0032817	regulation of natural killer cell proliferation	1/6	0.00317721	0.0195208	1
BP	GO:0033860	regulation of NAD(P)H oxidase activity	1/6	0.00317721	0.0195208	1
BP	GO:0035768	endothelial cell chemotaxis to fibroblast growth factor	1/6	0.00317721	0.0195208	1
BP	GO:0070099	regulation of chemokine-mediated signaling pathway	1/6	0.00317721	0.0195208	1
BP	GO:0097278	complement-dependent cytotoxicity	1/6	0.00317721	0.0195208	1
BP	GO:2000544	regulation of endothelial cell chemotaxis to fibroblast growth factor	1/6	0.00317721	0.0195208	1
BP	GO:0002440	production of molecular mediator of immune response	2/6	0.00330107	0.0197334	2
BP	GO:0001787	natural killer cell proliferation	1/6	0.00349446	0.0197334	1
BP	GO:0033632	regulation of cell-cell adhesion mediated by integrin	1/6	0.00349446	0.0197334	1
BP	GO:0035747	natural killer cell chemotaxis	1/6	0.00349446	0.0197334	1
BP	GO:0035766	cell chemotaxis to fibroblast growth factor	1/6	0.00349446	0.0197334	1
BP	GO:0045628	regulation of T-helper 2 cell differentiation	1/6	0.00349446	0.0197334	1
BP	GO:0051132	NK T cell activation	1/6	0.00349446	0.0197334	1
BP	GO:0070673	response to interleukin-18	1/6	0.00349446	0.0197334	1
BP	GO:0071492	cellular response to UV-A	1/6	0.00349446	0.0197334	1
BP	GO:1901298	regulation of hydrogen peroxide-mediated programmed cell death	1/6	0.00349446	0.0197334	1
BP	GO:1904847	regulation of cell chemotaxis to fibroblast growth factor	1/6	0.00349446	0.0197334	1
BP	GO:0034599	cellular response to oxidative stress	2/6	0.00360187	0.0199425	2
BP	GO:0070372	regulation of ERK1 and ERK2 cascade	2/6	0.00364926	0.0199425	2
BP	GO:1901214	regulation of neuron death	2/6	0.00367306	0.0199425	2
BP	GO:0070588	calcium ion transmembrane transport	2/6	0.0037209	0.0199425	2
BP	GO:0043405	regulation of MAP kinase activity	2/6	0.0037932	0.0199425	2
BP	GO:0010455	positive regulation of cell fate commitment	1/6	0.00381164	0.0199425	1
BP	GO:0014842	regulation of skeletal muscle satellite cell proliferation	1/6	0.00381164	0.0199425	1
BP	GO:0061430	bone trabecula morphogenesis	1/6	0.00381164	0.0199425	1
BP	GO:0070572	positive regulation of neuron projection regeneration	1/6	0.00381164	0.0199425	1
BP	GO:0002791	regulation of peptide secretion	2/6	0.00381745	0.0199425	2
BP	GO:0007204	positive regulation of cytosolic calcium ion concentration	2/6	0.00386617	0.0199425	2
BP	GO:0071902	positive regulation of protein serine/threonine kinase activity	2/6	0.00389064	0.0199425	2
BP	GO:0051235	maintenance of location	2/6	0.00408904	0.0199425	2
BP	GO:0070371	ERK1 and ERK2 cascade	2/6	0.00411417	0.0199425	2
BP	GO:0010421	hydrogen peroxide-mediated programmed cell death	1/6	0.00412873	0.0199425	1
BP	GO:0014857	regulation of skeletal muscle cell proliferation	1/6	0.00412873	0.0199425	1
BP	GO:0032725	positive regulation of granulocyte macrophage colony-stimulating factor production	1/6	0.00412873	0.0199425	1
BP	GO:0033008	positive regulation of mast cell activation involved in immune response	1/6	0.00412873	0.0199425	1
BP	GO:0042659	regulation of cell fate specification	1/6	0.00412873	0.0199425	1
BP	GO:0043306	positive regulation of mast cell degranulation	1/6	0.00412873	0.0199425	1
BP	GO:0070234	positive regulation of T cell apoptotic process	1/6	0.00412873	0.0199425	1
BP	GO:0071635	negative regulation of transforming growth factor beta production	1/6	0.00412873	0.0199425	1
BP	GO:1902947	regulation of tau-protein kinase activity	1/6	0.00412873	0.0199425	1
BP	GO:0050863	regulation of T cell activation	2/6	0.00429215	0.020445	2
BP	GO:0071214	cellular response to abiotic stimulus	2/6	0.00436952	0.020445	2
BP	GO:0104004	cellular response to environmental stimulus	2/6	0.00436952	0.020445	2
BP	GO:1903037	regulation of leukocyte cell-cell adhesion	2/6	0.00436952	0.020445	2
BP	GO:0014841	skeletal muscle satellite cell proliferation	1/6	0.00444573	0.020445	1
BP	GO:0043922	negative regulation by host of viral transcription	1/6	0.00444573	0.020445	1
BP	GO:0070141	response to UV-A	1/6	0.00444573	0.020445	1
BP	GO:0097468	programmed cell death in response to reactive oxygen species	1/6	0.00444573	0.020445	1
BP	GO:0045765	regulation of angiogenesis	2/6	0.00449993	0.020549	2
BP	GO:1901342	regulation of vasculature development	2/6	0.00465883	0.020549	2
BP	GO:0070997	neuron death	2/6	0.00468556	0.020549	2
BP	GO:0051480	regulation of cytosolic calcium ion concentration	2/6	0.00473926	0.020549	2
BP	GO:0002827	positive regulation of T-helper 1 type immune response	1/6	0.00476265	0.020549	1
BP	GO:0010820	positive regulation of T cell chemotaxis	1/6	0.00476265	0.020549	1
BP	GO:0014856	skeletal muscle cell proliferation	1/6	0.00476265	0.020549	1
BP	GO:0032645	regulation of granulocyte macrophage colony-stimulating factor production	1/6	0.00476265	0.020549	1
BP	GO:0042976	activation of Janus kinase activity	1/6	0.00476265	0.020549	1
BP	GO:0045064	T-helper 2 cell differentiation	1/6	0.00476265	0.020549	1
BP	GO:2001028	positive regulation of endothelial cell chemotaxis	1/6	0.00476265	0.020549	1
BP	GO:0062197	cellular response to chemical stress	2/6	0.00482034	0.0206817	2
BP	GO:0051052	regulation of DNA metabolic process	2/6	0.00498446	0.0209734	2
BP	GO:0002830	positive regulation of type 2 immune response	1/6	0.00507949	0.0209734	1
BP	GO:0010819	regulation of T cell chemotaxis	1/6	0.00507949	0.0209734	1
BP	GO:0032604	granulocyte macrophage colony-stimulating factor production	1/6	0.00507949	0.0209734	1
BP	GO:0035729	cellular response to hepatocyte growth factor stimulus	1/6	0.00507949	0.0209734	1
BP	GO:0048012	hepatocyte growth factor receptor signaling pathway	1/6	0.00507949	0.0209734	1
BP	GO:0070230	positive regulation of lymphocyte apoptotic process	1/6	0.00507949	0.0209734	1
BP	GO:0031349	positive regulation of defense response	2/6	0.00520733	0.0211832	2
BP	GO:0007159	leukocyte cell-cell adhesion	2/6	0.00534897	0.0211832	2
BP	GO:0001818	negative regulation of cytokine production	2/6	0.00537751	0.0211832	2
BP	GO:0009306	protein secretion	2/6	0.00537751	0.0211832	2
BP	GO:0010759	positive regulation of macrophage chemotaxis	1/6	0.00539624	0.0211832	1
BP	GO:0031643	positive regulation of myelination	1/6	0.00539624	0.0211832	1
BP	GO:0033631	cell-cell adhesion mediated by integrin	1/6	0.00539624	0.0211832	1
BP	GO:0090201	negative regulation of release of cytochrome c from mitochondria	1/6	0.00539624	0.0211832	1
BP	GO:0150078	positive regulation of neuroinflammatory response	1/6	0.00539624	0.0211832	1
BP	GO:0035592	establishment of protein localization to extracellular region	2/6	0.00540613	0.0211832	2
BP	GO:0071692	protein localization to extracellular region	2/6	0.00560844	0.0218284	2
BP	GO:0030214	hyaluronan catabolic process	1/6	0.00571291	0.0218284	1
BP	GO:0032740	positive regulation of interleukin-17 production	1/6	0.00571291	0.0218284	1
BP	GO:0035728	response to hepatocyte growth factor	1/6	0.00571291	0.0218284	1
BP	GO:0035743	CD4-positive, alpha-beta T cell cytokine production	1/6	0.00571291	0.0218284	1
BP	GO:0002544	chronic inflammatory response	1/6	0.0060295	0.0225132	1
BP	GO:0010744	positive regulation of macrophage derived foam cell differentiation	1/6	0.0060295	0.0225132	1
BP	GO:0033005	positive regulation of mast cell activation	1/6	0.0060295	0.0225132	1
BP	GO:0048245	eosinophil chemotaxis	1/6	0.0060295	0.0225132	1
BP	GO:0030198	extracellular matrix organization	2/6	0.00614473	0.0225132	2
BP	GO:0043062	extracellular structure organization	2/6	0.0061752	0.0225132	2
BP	GO:0045229	external encapsulating structure organization	2/6	0.00623635	0.0225132	2
BP	GO:0002726	positive regulation of T cell cytokine production	1/6	0.006346	0.0225132	1
BP	GO:0032616	interleukin-13 production	1/6	0.006346	0.0225132	1
BP	GO:0032816	positive regulation of natural killer cell activation	1/6	0.006346	0.0225132	1
BP	GO:0060445	branching involved in salivary gland morphogenesis	1/6	0.006346	0.0225132	1
BP	GO:0070233	negative regulation of T cell apoptotic process	1/6	0.006346	0.0225132	1
BP	GO:0090026	positive regulation of monocyte chemotaxis	1/6	0.006346	0.0225132	1
BP	GO:0140131	positive regulation of lymphocyte chemotaxis	1/6	0.006346	0.0225132	1
BP	GO:1903206	negative regulation of hydrogen peroxide-induced cell death	1/6	0.006346	0.0225132	1
BP	GO:0001503	ossification	2/6	0.00639047	0.0225132	2
BP	GO:0002790	peptide secretion	2/6	0.00639047	0.0225132	2
BP	GO:0033630	positive regulation of cell adhesion mediated by integrin	1/6	0.00666241	0.0230483	1
BP	GO:0046641	positive regulation of alpha-beta T cell proliferation	1/6	0.00666241	0.0230483	1
BP	GO:0060479	lung cell differentiation	1/6	0.00666241	0.0230483	1
BP	GO:0060487	lung epithelial cell differentiation	1/6	0.00666241	0.0230483	1
BP	GO:0045624	positive regulation of T-helper cell differentiation	1/6	0.00697875	0.0238208	1
BP	GO:0060343	trabecula formation	1/6	0.00697875	0.0238208	1
BP	GO:1901032	negative regulation of response to reactive oxygen species	1/6	0.00697875	0.0238208	1
BP	GO:0045785	positive regulation of cell adhesion	2/6	0.00715478	0.0242535	2
BP	GO:0050673	epithelial cell proliferation	2/6	0.00725316	0.0242535	2
BP	GO:0010155	regulation of proton transport	1/6	0.00729499	0.0242535	1
BP	GO:0034105	positive regulation of tissue remodeling	1/6	0.00729499	0.0242535	1
BP	GO:0043302	positive regulation of leukocyte degranulation	1/6	0.00729499	0.0242535	1
BP	GO:0072677	eosinophil migration	1/6	0.00729499	0.0242535	1
BP	GO:0022407	regulation of cell-cell adhesion	2/6	0.00755206	0.0244576	2
BP	GO:0002407	dendritic cell chemotaxis	1/6	0.00761116	0.0244576	1
BP	GO:0040037	negative regulation of fibroblast growth factor receptor signaling pathway	1/6	0.00761116	0.0244576	1
BP	GO:0045662	negative regulation of myoblast differentiation	1/6	0.00761116	0.0244576	1
BP	GO:0051450	myoblast proliferation	1/6	0.00761116	0.0244576	1
BP	GO:1905523	positive regulation of macrophage migration	1/6	0.00761116	0.0244576	1
BP	GO:1905564	positive regulation of vascular endothelial cell proliferation	1/6	0.00761116	0.0244576	1
BP	GO:2001026	regulation of endothelial cell chemotaxis	1/6	0.00761116	0.0244576	1
BP	GO:0006979	response to oxidative stress	2/6	0.00778844	0.024923	2
BP	GO:0031342	negative regulation of cell killing	1/6	0.00824324	0.02584	1
BP	GO:0042104	positive regulation of activated T cell proliferation	1/6	0.00824324	0.02584	1
BP	GO:1901623	regulation of lymphocyte chemotaxis	1/6	0.00824324	0.02584	1
BP	GO:1903205	regulation of hydrogen peroxide-induced cell death	1/6	0.00824324	0.02584	1
BP	GO:2000108	positive regulation of leukocyte apoptotic process	1/6	0.00824324	0.02584	1
BP	GO:0002697	regulation of immune effector process	2/6	0.00851789	0.0259819	2
BP	GO:0002825	regulation of T-helper 1 type immune response	1/6	0.00855915	0.0259819	1
BP	GO:0010758	regulation of macrophage chemotaxis	1/6	0.00855915	0.0259819	1
BP	GO:0010818	T cell chemotaxis	1/6	0.00855915	0.0259819	1
BP	GO:0032958	inositol phosphate biosynthetic process	1/6	0.00855915	0.0259819	1
BP	GO:0034110	regulation of homotypic cell-cell adhesion	1/6	0.00855915	0.0259819	1
BP	GO:0090025	regulation of monocyte chemotaxis	1/6	0.00855915	0.0259819	1
BP	GO:1902883	negative regulation of response to oxidative stress	1/6	0.00855915	0.0259819	1
BP	GO:0042110	T cell activation	2/6	0.0088398	0.0267282	2
BP	GO:1903672	positive regulation of sprouting angiogenesis	1/6	0.00887498	0.0267294	1
BP	GO:0007435	salivary gland morphogenesis	1/6	0.00919072	0.0271409	1
BP	GO:0036336	dendritic cell migration	1/6	0.00919072	0.0271409	1
BP	GO:0043032	positive regulation of macrophage activation	1/6	0.00919072	0.0271409	1
BP	GO:0043304	regulation of mast cell degranulation	1/6	0.00919072	0.0271409	1
BP	GO:0060325	face morphogenesis	1/6	0.00919072	0.0271409	1
BP	GO:0001501	skeletal system development	2/6	0.00927761	0.0271409	2
BP	GO:0071900	regulation of protein serine/threonine kinase activity	2/6	0.00950019	0.0271409	2
BP	GO:0002828	regulation of type 2 immune response	1/6	0.00950639	0.0271409	1
BP	GO:0033006	regulation of mast cell activation involved in immune response	1/6	0.00950639	0.0271409	1
BP	GO:0033137	negative regulation of peptidyl-serine phosphorylation	1/6	0.00950639	0.0271409	1
BP	GO:0036474	cell death in response to hydrogen peroxide	1/6	0.00950639	0.0271409	1
BP	GO:0045948	positive regulation of translational initiation	1/6	0.00950639	0.0271409	1
BP	GO:0060045	positive regulation of cardiac muscle cell proliferation	1/6	0.00950639	0.0271409	1
BP	GO:2000406	positive regulation of T cell migration	1/6	0.00950639	0.0271409	1
BP	GO:0042119	neutrophil activation	2/6	0.00980076	0.0274301	2
BP	GO:0007431	salivary gland development	1/6	0.00982196	0.0274301	1
BP	GO:0030431	sleep	1/6	0.00982196	0.0274301	1
BP	GO:0045070	positive regulation of viral genome replication	1/6	0.00982196	0.0274301	1
BP	GO:0070229	negative regulation of lymphocyte apoptotic process	1/6	0.00982196	0.0274301	1
BP	GO:0070306	lens fiber cell differentiation	1/6	0.00982196	0.0274301	1
BP	GO:0010453	regulation of cell fate commitment	1/6	0.0101375	0.0278056	1
BP	GO:0010743	regulation of macrophage derived foam cell differentiation	1/6	0.0101375	0.0278056	1
BP	GO:0035767	endothelial cell chemotaxis	1/6	0.0101375	0.0278056	1
BP	GO:0043372	positive regulation of CD4-positive, alpha-beta T cell differentiation	1/6	0.0101375	0.0278056	1
BP	GO:0070570	regulation of neuron projection regeneration	1/6	0.0101375	0.0278056	1
BP	GO:0002724	regulation of T cell cytokine production	1/6	0.0104529	0.0281677	1
BP	GO:0032814	regulation of natural killer cell activation	1/6	0.0104529	0.0281677	1
BP	GO:0043552	positive regulation of phosphatidylinositol 3-kinase activity	1/6	0.0104529	0.0281677	1
BP	GO:0060323	head morphogenesis	1/6	0.0104529	0.0281677	1
BP	GO:1905332	positive regulation of morphogenesis of an epithelium	1/6	0.0104529	0.0281677	1
BP	GO:0031646	positive regulation of nervous system process	1/6	0.0107682	0.0284192	1
BP	GO:0046640	regulation of alpha-beta T cell proliferation	1/6	0.0107682	0.0284192	1
BP	GO:0060428	lung epithelium development	1/6	0.0107682	0.0284192	1
BP	GO:0070232	regulation of T cell apoptotic process	1/6	0.0107682	0.0284192	1
BP	GO:0090050	positive regulation of cell migration involved in sprouting angiogenesis	1/6	0.0107682	0.0284192	1
BP	GO:2000352	negative regulation of endothelial cell apoptotic process	1/6	0.0107682	0.0284192	1
BP	GO:0010762	regulation of fibroblast migration	1/6	0.0110834	0.0288545	1
BP	GO:0032148	activation of protein kinase B activity	1/6	0.0110834	0.0288545	1
BP	GO:0040036	regulation of fibroblast growth factor receptor signaling pathway	1/6	0.0110834	0.0288545	1
BP	GO:0051354	negative regulation of oxidoreductase activity	1/6	0.0110834	0.0288545	1
BP	GO:0002369	T cell cytokine production	1/6	0.0113986	0.0294752	1
BP	GO:0042092	type 2 immune response	1/6	0.0113986	0.0294752	1
BP	GO:0046633	alpha-beta T cell proliferation	1/6	0.0117137	0.0298874	1
BP	GO:0090218	positive regulation of lipid kinase activity	1/6	0.0117137	0.0298874	1
BP	GO:1901031	regulation of response to reactive oxygen species	1/6	0.0117137	0.0298874	1
BP	GO:2000403	positive regulation of lymphocyte migration	1/6	0.0117137	0.0298874	1
BP	GO:0010742	macrophage derived foam cell differentiation	1/6	0.0120287	0.0303882	1
BP	GO:0048246	macrophage chemotaxis	1/6	0.0120287	0.0303882	1
BP	GO:0090077	foam cell differentiation	1/6	0.0120287	0.0303882	1
BP	GO:0032660	regulation of interleukin-17 production	1/6	0.0123436	0.0307647	1
BP	GO:0045622	regulation of T-helper cell differentiation	1/6	0.0123436	0.0307647	1
BP	GO:1905521	regulation of macrophage migration	1/6	0.0123436	0.0307647	1
BP	GO:2000516	positive regulation of CD4-positive, alpha-beta T cell activation	1/6	0.0123436	0.0307647	1
BP	GO:0030890	positive regulation of B cell proliferation	1/6	0.0126584	0.0307647	1
BP	GO:0051281	positive regulation of release of sequestered calcium ion into cytosol	1/6	0.0126584	0.0307647	1
BP	GO:0055023	positive regulation of cardiac muscle tissue growth	1/6	0.0126584	0.0307647	1
BP	GO:0055090	acylglycerol homeostasis	1/6	0.0126584	0.0307647	1
BP	GO:0070328	triglyceride homeostasis	1/6	0.0126584	0.0307647	1
BP	GO:0071634	regulation of transforming growth factor beta production	1/6	0.0126584	0.0307647	1
BP	GO:0150077	regulation of neuroinflammatory response	1/6	0.0126584	0.0307647	1
BP	GO:1902895	positive regulation of pri-miRNA transcription by RNA polymerase II	1/6	0.0126584	0.0307647	1
BP	GO:0033003	regulation of mast cell activation	1/6	0.0129731	0.0311355	1
BP	GO:0035272	exocrine system development	1/6	0.0129731	0.0311355	1
BP	GO:0042088	T-helper 1 type immune response	1/6	0.0129731	0.0311355	1
BP	GO:1902042	negative regulation of extrinsic apoptotic signaling pathway via death domain receptors	1/6	0.0129731	0.0311355	1
BP	GO:0031641	regulation of myelination	1/6	0.0132878	0.0316217	1
BP	GO:0071604	transforming growth factor beta production	1/6	0.0132878	0.0316217	1
BP	GO:0032620	interleukin-17 production	1/6	0.0136024	0.0316217	1
BP	GO:0035094	response to nicotine	1/6	0.0136024	0.0316217	1
BP	GO:0043300	regulation of leukocyte degranulation	1/6	0.0136024	0.0316217	1
BP	GO:0046006	regulation of activated T cell proliferation	1/6	0.0136024	0.0316217	1
BP	GO:0061383	trabecula morphogenesis	1/6	0.0136024	0.0316217	1
BP	GO:1900744	regulation of p38MAPK cascade	1/6	0.0136024	0.0316217	1
BP	GO:2000404	regulation of T cell migration	1/6	0.0136024	0.0316217	1
BP	GO:0002639	positive regulation of immunoglobulin production	1/6	0.0139169	0.0316217	1
BP	GO:0010761	fibroblast migration	1/6	0.0139169	0.0316217	1
BP	GO:0010863	positive regulation of phospholipase C activity	1/6	0.0139169	0.0316217	1
BP	GO:0035987	endodermal cell differentiation	1/6	0.0139169	0.0316217	1
BP	GO:0046427	positive regulation of receptor signaling pathway via JAK-STAT	1/6	0.0139169	0.0316217	1
BP	GO:0060324	face development	1/6	0.0139169	0.0316217	1
BP	GO:0060421	positive regulation of heart growth	1/6	0.0139169	0.0316217	1
BP	GO:0090199	regulation of release of cytochrome c from mitochondria	1/6	0.0139169	0.0316217	1
BP	GO:0150076	neuroinflammatory response	1/6	0.0139169	0.0316217	1
BP	GO:0014911	positive regulation of smooth muscle cell migration	1/6	0.0142313	0.0321006	1
BP	GO:0010171	body morphogenesis	1/6	0.0145456	0.0321006	1
BP	GO:0010823	negative regulation of mitochondrion organization	1/6	0.0145456	0.0321006	1
BP	GO:0043303	mast cell degranulation	1/6	0.0145456	0.0321006	1
BP	GO:0048146	positive regulation of fibroblast proliferation	1/6	0.0145456	0.0321006	1
BP	GO:0050798	activated T cell proliferation	1/6	0.0145456	0.0321006	1
BP	GO:0101023	vascular endothelial cell proliferation	1/6	0.0145456	0.0321006	1
BP	GO:1900274	regulation of phospholipase C activity	1/6	0.0145456	0.0321006	1
BP	GO:1905562	regulation of vascular endothelial cell proliferation	1/6	0.0145456	0.0321006	1
BP	GO:2000107	negative regulation of leukocyte apoptotic process	1/6	0.0145456	0.0321006	1
BP	GO:0001774	microglial cell activation	1/6	0.0148598	0.0322383	1
BP	GO:0002279	mast cell activation involved in immune response	1/6	0.0148598	0.0322383	1
BP	GO:0002448	mast cell mediated immunity	1/6	0.0148598	0.0322383	1
BP	GO:0030574	collagen catabolic process	1/6	0.0148598	0.0322383	1
BP	GO:0030857	negative regulation of epithelial cell differentiation	1/6	0.0148598	0.0322383	1
BP	GO:1903587	regulation of blood vessel endothelial cell proliferation involved in sprouting angiogenesis	1/6	0.0148598	0.0322383	1
BP	GO:0002067	glandular epithelial cell differentiation	1/6	0.015174	0.032552	1
BP	GO:0033628	regulation of cell adhesion mediated by integrin	1/6	0.015174	0.032552	1
BP	GO:0060688	regulation of morphogenesis of a branching structure	1/6	0.015174	0.032552	1
BP	GO:1904894	positive regulation of receptor signaling pathway via STAT	1/6	0.015174	0.032552	1
BP	GO:0038066	p38MAPK cascade	1/6	0.0154881	0.0326781	1
BP	GO:0045661	regulation of myoblast differentiation	1/6	0.0154881	0.0326781	1
BP	GO:0046638	positive regulation of alpha-beta T cell differentiation	1/6	0.0154881	0.0326781	1
BP	GO:0060043	regulation of cardiac muscle cell proliferation	1/6	0.0154881	0.0326781	1
BP	GO:0070231	T cell apoptotic process	1/6	0.0154881	0.0326781	1
BP	GO:0071622	regulation of granulocyte chemotaxis	1/6	0.0154881	0.0326781	1
BP	GO:0007566	embryo implantation	1/6	0.015802	0.0329782	1
BP	GO:0045744	negative regulation of G protein-coupled receptor signaling pathway	1/6	0.015802	0.0329782	1
BP	GO:1903202	negative regulation of oxidative stress-induced cell death	1/6	0.015802	0.0329782	1
BP	GO:1904036	negative regulation of epithelial cell apoptotic process	1/6	0.015802	0.0329782	1
BP	GO:0043370	regulation of CD4-positive, alpha-beta T cell differentiation	1/6	0.0161159	0.0332716	1
BP	GO:1902893	regulation of pri-miRNA transcription by RNA polymerase II	1/6	0.0161159	0.0332716	1
BP	GO:1903307	positive regulation of regulated secretory pathway	1/6	0.0161159	0.0332716	1
BP	GO:1904645	response to amyloid-beta	1/6	0.0161159	0.0332716	1
BP	GO:0001658	branching involved in ureteric bud morphogenesis	1/6	0.0164298	0.0335587	1
BP	GO:0002711	positive regulation of T cell mediated immunity	1/6	0.0164298	0.0335587	1
BP	GO:0002886	regulation of myeloid leukocyte mediated immunity	1/6	0.0164298	0.0335587	1
BP	GO:0061614	pri-miRNA transcription by RNA polymerase II	1/6	0.0164298	0.0335587	1
BP	GO:0001706	endoderm formation	1/6	0.0167435	0.0338395	1
BP	GO:0002720	positive regulation of cytokine production involved in immune response	1/6	0.0167435	0.0338395	1
BP	GO:0010524	positive regulation of calcium ion transport into cytosol	1/6	0.0167435	0.0338395	1
BP	GO:1905517	macrophage migration	1/6	0.0167435	0.0338395	1
BP	GO:0002043	blood vessel endothelial cell proliferation involved in sprouting angiogenesis	1/6	0.0170572	0.0341143	1
BP	GO:0045071	negative regulation of viral genome replication	1/6	0.0170572	0.0341143	1
BP	GO:0046622	positive regulation of organ growth	1/6	0.0170572	0.0341143	1
BP	GO:0070228	regulation of lymphocyte apoptotic process	1/6	0.0170572	0.0341143	1
BP	GO:0001836	release of cytochrome c from mitochondria	1/6	0.0173707	0.0346512	1
BP	GO:0043551	regulation of phosphatidylinositol 3-kinase activity	1/6	0.0179976	0.0358088	1
BP	GO:0031102	neuron projection regeneration	1/6	0.018311	0.0360585	1
BP	GO:0060038	cardiac muscle cell proliferation	1/6	0.018311	0.0360585	1
BP	GO:0060675	ureteric bud morphogenesis	1/6	0.018311	0.0360585	1
BP	GO:2000351	regulation of endothelial cell apoptotic process	1/6	0.018311	0.0360585	1
BP	GO:0043030	regulation of macrophage activation	1/6	0.0186242	0.0363954	1
BP	GO:0072171	mesonephric tubule morphogenesis	1/6	0.0186242	0.0363954	1
BP	GO:1902041	regulation of extrinsic apoptotic signaling pathway via death domain receptors	1/6	0.0186242	0.0363954	1
BP	GO:0045576	mast cell activation	1/6	0.0189373	0.036727	1
BP	GO:0061098	positive regulation of protein tyrosine kinase activity	1/6	0.0189373	0.036727	1
BP	GO:1903670	regulation of sprouting angiogenesis	1/6	0.0189373	0.036727	1
BP	GO:0030888	regulation of B cell proliferation	1/6	0.0192504	0.0371465	1
BP	GO:0071230	cellular response to amino acid stimulus	1/6	0.0192504	0.0371465	1
BP	GO:0006027	glycosaminoglycan catabolic process	1/6	0.0195634	0.0375617	1
BP	GO:0051851	modulation by host of symbiont process	1/6	0.0195634	0.0375617	1
BP	GO:0046173	polyol biosynthetic process	1/6	0.0198763	0.0378784	1
BP	GO:0071677	positive regulation of mononuclear cell migration	1/6	0.0198763	0.0378784	1
BP	GO:2000401	regulation of lymphocyte migration	1/6	0.0198763	0.0378784	1
BP	GO:0042093	T-helper cell differentiation	1/6	0.0201891	0.0380031	1
BP	GO:0042267	natural killer cell mediated cytotoxicity	1/6	0.0201891	0.0380031	1
BP	GO:0048247	lymphocyte chemotaxis	1/6	0.0201891	0.0380031	1
BP	GO:0072089	stem cell proliferation	1/6	0.0201891	0.0380031	1
BP	GO:0072577	endothelial cell apoptotic process	1/6	0.0201891	0.0380031	1
BP	GO:0032729	positive regulation of interferon-gamma production	1/6	0.0205019	0.0384493	1
BP	GO:0002294	CD4-positive, alpha-beta T cell differentiation involved in immune response	1/6	0.0208145	0.0384493	1
BP	GO:0032715	negative regulation of interleukin-6 production	1/6	0.0208145	0.0384493	1
BP	GO:0046635	positive regulation of alpha-beta T cell activation	1/6	0.0208145	0.0384493	1
BP	GO:0072678	T cell migration	1/6	0.0208145	0.0384493	1
BP	GO:0002228	natural killer cell mediated immunity	1/6	0.0211271	0.0384493	1
BP	GO:0002287	alpha-beta T cell activation involved in immune response	1/6	0.0211271	0.0384493	1
BP	GO:0002293	alpha-beta T cell differentiation involved in immune response	1/6	0.0211271	0.0384493	1
BP	GO:0002637	regulation of immunoglobulin production	1/6	0.0211271	0.0384493	1
BP	GO:0045669	positive regulation of osteoblast differentiation	1/6	0.0211271	0.0384493	1
BP	GO:0046637	regulation of alpha-beta T cell differentiation	1/6	0.0211271	0.0384493	1
BP	GO:0072078	nephron tubule morphogenesis	1/6	0.0211271	0.0384493	1
BP	GO:1901224	positive regulation of NIK/NF-kappaB signaling	1/6	0.0211271	0.0384493	1
BP	GO:2000514	regulation of CD4-positive, alpha-beta T cell activation	1/6	0.0211271	0.0384493	1
BP	GO:0002548	monocyte chemotaxis	1/6	0.0214396	0.0387426	1
BP	GO:0006026	aminoglycan catabolic process	1/6	0.0214396	0.0387426	1
BP	GO:1903201	regulation of oxidative stress-induced cell death	1/6	0.0214396	0.0387426	1
BP	GO:0043550	regulation of lipid kinase activity	1/6	0.021752	0.0390316	1
BP	GO:0071229	cellular response to acid chemical	1/6	0.021752	0.0390316	1
BP	GO:0072088	nephron epithelium morphogenesis	1/6	0.021752	0.0390316	1
BP	GO:0055021	regulation of cardiac muscle tissue growth	1/6	0.0220643	0.0394079	1
BP	GO:1904427	positive regulation of calcium ion transmembrane transport	1/6	0.0220643	0.0394079	1
BP	GO:0035019	somatic stem cell population maintenance	1/6	0.0223766	0.0395062	1
BP	GO:0043647	inositol phosphate metabolic process	1/6	0.0223766	0.0395062	1
BP	GO:0061333	renal tubule morphogenesis	1/6	0.0223766	0.0395062	1
BP	GO:0070227	lymphocyte apoptotic process	1/6	0.0223766	0.0395062	1
BP	GO:0072028	nephron morphogenesis	1/6	0.0223766	0.0395062	1
BP	GO:0014855	striated muscle cell proliferation	1/6	0.0226887	0.039783	1
BP	GO:0033627	cell adhesion mediated by integrin	1/6	0.0226887	0.039783	1
BP	GO:0043154	negative regulation of cysteine-type endopeptidase activity involved in apoptotic process	1/6	0.0226887	0.039783	1
BP	GO:0002292	T cell differentiation involved in immune response	1/6	0.0230008	0.0401468	1
BP	GO:0031100	animal organ regeneration	1/6	0.0230008	0.0401468	1
BP	GO:0032418	lysosome localization	1/6	0.0233128	0.0404158	1
BP	GO:0061045	negative regulation of wound healing	1/6	0.0233128	0.0404158	1
BP	GO:0071260	cellular response to mechanical stimulus	1/6	0.0233128	0.0404158	1
BP	GO:0043536	positive regulation of blood vessel endothelial cell migration	1/6	0.0236247	0.0408643	1
BP	GO:0001960	negative regulation of cytokine-mediated signaling pathway	1/6	0.0239365	0.0411258	1
BP	GO:0007492	endoderm development	1/6	0.0239365	0.0411258	1
BP	GO:0051279	regulation of release of sequestered calcium ion into cytosol	1/6	0.0239365	0.0411258	1
BP	GO:0002088	lens development in camera-type eye	1/6	0.0242483	0.0413837	1
BP	GO:0060420	regulation of heart growth	1/6	0.0242483	0.0413837	1
BP	GO:0090049	regulation of cell migration involved in sprouting angiogenesis	1/6	0.0242483	0.0413837	1
BP	GO:0002709	regulation of T cell mediated immunity	1/6	0.0245599	0.0417301	1
BP	GO:0043537	negative regulation of blood vessel endothelial cell migration	1/6	0.0245599	0.0417301	1
BP	GO:0048145	regulation of fibroblast proliferation	1/6	0.0248715	0.0421662	1
BP	GO:0006446	regulation of translational initiation	1/6	0.025183	0.0422282	1
BP	GO:0045445	myoblast differentiation	1/6	0.025183	0.0422282	1
BP	GO:0048144	fibroblast proliferation	1/6	0.025183	0.0422282	1
BP	GO:2000106	regulation of leukocyte apoptotic process	1/6	0.025183	0.0422282	1
BP	GO:2000117	negative regulation of cysteine-type endopeptidase activity	1/6	0.025183	0.0422282	1
BP	GO:0014910	regulation of smooth muscle cell migration	1/6	0.0254944	0.0423803	1
BP	GO:0022617	extracellular matrix disassembly	1/6	0.0254944	0.0423803	1
BP	GO:0043367	CD4-positive, alpha-beta T cell differentiation	1/6	0.0254944	0.0423803	1
BP	GO:0060761	negative regulation of response to cytokine stimulus	1/6	0.0254944	0.0423803	1
BP	GO:0002065	columnar/cuboidal epithelial cell differentiation	1/6	0.0258057	0.0428052	1
BP	GO:0010507	negative regulation of autophagy	1/6	0.026117	0.0431351	1
BP	GO:0045069	regulation of viral genome replication	1/6	0.026117	0.0431351	1
BP	GO:0002718	regulation of cytokine production involved in immune response	1/6	0.0264281	0.0432768	1
BP	GO:0008625	extrinsic apoptotic signaling pathway via death domain receptors	1/6	0.0264281	0.0432768	1
BP	GO:0030101	natural killer cell activation	1/6	0.0264281	0.0432768	1
BP	GO:1900407	regulation of cellular response to oxidative stress	1/6	0.0264281	0.0432768	1
BP	GO:0034109	homotypic cell-cell adhesion	1/6	0.0267392	0.0436002	1
BP	GO:0045921	positive regulation of exocytosis	1/6	0.0267392	0.0436002	1
BP	GO:0001657	ureteric bud development	1/6	0.0270502	0.0437359	1
BP	GO:0034103	regulation of tissue remodeling	1/6	0.0270502	0.0437359	1
BP	GO:0048013	ephrin receptor signaling pathway	1/6	0.0270502	0.0437359	1
BP	GO:0051781	positive regulation of cell division	1/6	0.0270502	0.0437359	1
BP	GO:0072163	mesonephric epithelium development	1/6	0.0273611	0.0439092	1
BP	GO:0072164	mesonephric tubule development	1/6	0.0273611	0.0439092	1
BP	GO:0001708	cell fate specification	1/6	0.0276719	0.0439092	1
BP	GO:0014909	smooth muscle cell migration	1/6	0.0276719	0.0439092	1
BP	GO:0034644	cellular response to UV	1/6	0.0276719	0.0439092	1
BP	GO:0045582	positive regulation of T cell differentiation	1/6	0.0276719	0.0439092	1
BP	GO:0060993	kidney morphogenesis	1/6	0.0276719	0.0439092	1
BP	GO:0070098	chemokine-mediated signaling pathway	1/6	0.0276719	0.0439092	1
BP	GO:0072080	nephron tubule development	1/6	0.0276719	0.0439092	1
BP	GO:0036473	cell death in response to oxidative stress	1/6	0.0279827	0.0442196	1
BP	GO:0048525	negative regulation of viral process	1/6	0.0279827	0.0442196	1
BP	GO:0061326	renal tubule development	1/6	0.0282934	0.0444362	1
BP	GO:0070301	cellular response to hydrogen peroxide	1/6	0.0282934	0.0444362	1
BP	GO:1903035	negative regulation of response to wounding	1/6	0.0282934	0.0444362	1
BP	GO:0001823	mesonephros development	1/6	0.0286039	0.04465	1
BP	GO:0002690	positive regulation of leukocyte chemotaxis	1/6	0.0286039	0.04465	1
BP	GO:0048524	positive regulation of viral process	1/6	0.0286039	0.04465	1
BP	GO:0051702	biological process involved in interaction with symbiont	1/6	0.0289144	0.044952	1
BP	GO:0055017	cardiac muscle tissue growth	1/6	0.0289144	0.044952	1
BP	GO:0002042	cell migration involved in sprouting angiogenesis	1/6	0.0292248	0.0451603	1
BP	GO:0002367	cytokine production involved in immune response	1/6	0.0292248	0.0451603	1
BP	GO:1902882	regulation of response to oxidative stress	1/6	0.0292248	0.0451603	1
BP	GO:0042632	cholesterol homeostasis	1/6	0.0295352	0.045366	1
BP	GO:0061097	regulation of protein tyrosine kinase activity	1/6	0.0295352	0.045366	1
BP	GO:1904035	regulation of epithelial cell apoptotic process	1/6	0.0295352	0.045366	1
BP	GO:0010522	regulation of calcium ion transport into cytosol	1/6	0.0298454	0.0455692	1
BP	GO:0032602	chemokine production	1/6	0.0298454	0.0455692	1
BP	GO:0055092	sterol homeostasis	1/6	0.0298454	0.0455692	1
BP	GO:0042100	B cell proliferation	1/6	0.0301556	0.0459514	1
BP	GO:0010596	negative regulation of endothelial cell migration	1/6	0.0304657	0.0461492	1
BP	GO:1990868	response to chemokine	1/6	0.0304657	0.0461492	1
BP	GO:1990869	cellular response to chemokine	1/6	0.0304657	0.0461492	1
BP	GO:0031341	regulation of cell killing	1/6	0.0307757	0.0464356	1
BP	GO:0051817	modulation of process of other organism involved in symbiotic interaction	1/6	0.0307757	0.0464356	1
BP	GO:0002824	positive regulation of adaptive immune response based on somatic recombination of immune receptors built from immunoglobulin superfamily domains	1/6	0.0310856	0.0468113	1
BP	GO:0035710	CD4-positive, alpha-beta T cell activation	1/6	0.0313954	0.0470932	1
BP	GO:0060419	heart growth	1/6	0.0313954	0.0470932	1
BP	GO:0014812	muscle cell migration	1/6	0.0317052	0.0471891	1
BP	GO:0045621	positive regulation of lymphocyte differentiation	1/6	0.0317052	0.0471891	1
BP	GO:0046425	regulation of receptor signaling pathway via JAK-STAT	1/6	0.0317052	0.0471891	1
BP	GO:0046634	regulation of alpha-beta T cell activation	1/6	0.0317052	0.0471891	1
BP	GO:0042116	macrophage activation	1/6	0.0320149	0.0472835	1
BP	GO:0043200	response to amino acid	1/6	0.0320149	0.0472835	1
BP	GO:0046620	regulation of organ growth	1/6	0.0320149	0.0472835	1
BP	GO:0071887	leukocyte apoptotic process	1/6	0.0320149	0.0472835	1
BP	GO:0030593	neutrophil chemotaxis	1/6	0.0323245	0.0475578	1
BP	GO:2001237	negative regulation of extrinsic apoptotic signaling pathway	1/6	0.0323245	0.0475578	1
BP	GO:0002456	T cell mediated immunity	1/6	0.032634	0.0478299	1
BP	GO:0002821	positive regulation of adaptive immune response	1/6	0.032634	0.0478299	1
BP	GO:0072009	nephron epithelium development	1/6	0.0332527	0.0485515	1
BP	GO:1901222	regulation of NIK/NF-kappaB signaling	1/6	0.0332527	0.0485515	1
BP	GO:0032649	regulation of interferon-gamma production	1/6	0.033562	0.0488175	1
BP	GO:0046632	alpha-beta T cell differentiation	1/6	0.033562	0.0488175	1
BP	GO:0001938	positive regulation of endothelial cell proliferation	1/6	0.0338712	0.0490813	1
BP	GO:0002708	positive regulation of lymphocyte mediated immunity	1/6	0.0338712	0.0490813	1
BP	GO:0032963	collagen metabolic process	1/6	0.0341803	0.0494359	1
BP	GO:0051341	regulation of oxidoreductase activity	1/6	0.0344893	0.0496026	1
BP	GO:0090288	negative regulation of cellular response to growth factor stimulus	1/6	0.0344893	0.0496026	1
BP	GO:1904892	regulation of receptor signaling pathway via STAT	1/6	0.0344893	0.0496026	1
BP	GO:0002286	T cell activation involved in immune response	1/6	0.0347982	0.0497673	1
BP	GO:0022612	gland morphogenesis	1/6	0.0347982	0.0497673	1
BP	GO:0071675	regulation of mononuclear cell migration	1/6	0.0347982	0.0497673	1
BP	GO:0032609	interferon-gamma production	1/6	0.0351071	0.0501157	1
BP	GO:0001909	leukocyte mediated cytotoxicity	1/6	0.0354158	0.0503692	1
BP	GO:0008543	fibroblast growth factor receptor signaling pathway	1/6	0.0354158	0.0503692	1
BP	GO:0010633	negative regulation of epithelial cell migration	1/6	0.0357245	0.0507143	1
BP	GO:0001704	formation of primary germ layer	1/6	0.0360331	0.051058	1
BP	GO:0006661	phosphatidylinositol biosynthetic process	1/6	0.0363416	0.0513058	1
BP	GO:1904019	epithelial cell apoptotic process	1/6	0.0363416	0.0513058	1
BP	GO:0008637	apoptotic mitochondrial changes	1/6	0.0369584	0.0519855	1
BP	GO:0072676	lymphocyte migration	1/6	0.0369584	0.0519855	1
BP	GO:0001101	response to acid chemical	1/6	0.0372667	0.0522278	1
BP	GO:0002688	regulation of leukocyte chemotaxis	1/6	0.0372667	0.0522278	1
BP	GO:0035821	modulation of process of other organism	1/6	0.038499	0.0537586	1
BP	GO:1990266	neutrophil migration	1/6	0.038499	0.0537586	1
BP	GO:0042552	myelination	1/6	0.0388068	0.0539921	1
BP	GO:0071621	granulocyte chemotaxis	1/6	0.0388068	0.0539921	1
BP	GO:0002705	positive regulation of leukocyte mediated immunity	1/6	0.0391146	0.0542239	1
BP	GO:0072175	epithelial tube formation	1/6	0.0391146	0.0542239	1
BP	GO:0007272	ensheathment of neurons	1/6	0.0394223	0.0543561	1
BP	GO:0008366	axon ensheathment	1/6	0.0394223	0.0543561	1
BP	GO:0045471	response to ethanol	1/6	0.0394223	0.0543561	1
BP	GO:0002576	platelet degranulation	1/6	0.0400374	0.0550067	1
BP	GO:0045667	regulation of osteoblast differentiation	1/6	0.0400374	0.0550067	1
BP	GO:0019079	viral genome replication	1/6	0.0403449	0.0552315	1
BP	GO:0050714	positive regulation of protein secretion	1/6	0.0403449	0.0552315	1
BP	GO:0019751	polyol metabolic process	1/6	0.0406523	0.0555533	1
BP	GO:0061041	regulation of wound healing	1/6	0.0409596	0.0557747	1
BP	GO:0072073	kidney epithelium development	1/6	0.0409596	0.0557747	1
BP	GO:0010595	positive regulation of endothelial cell migration	1/6	0.0412668	0.0560936	1
BP	GO:0002687	positive regulation of leukocyte migration	1/6	0.0415739	0.0562126	1
BP	GO:0045727	positive regulation of translation	1/6	0.0415739	0.0562126	1
BP	GO:0050729	positive regulation of inflammatory response	1/6	0.0415739	0.0562126	1
BP	GO:0071482	cellular response to light stimulus	1/6	0.0418809	0.0565282	1
BP	GO:0042542	response to hydrogen peroxide	1/6	0.0421879	0.0568426	1
BP	GO:1903305	regulation of regulated secretory pathway	1/6	0.0424948	0.0571558	1
BP	GO:0031644	regulation of nervous system process	1/6	0.0428015	0.0574678	1
BP	GO:0001889	liver development	1/6	0.0431083	0.057678	1
BP	GO:0072006	nephron development	1/6	0.0431083	0.057678	1
BP	GO:0035148	tube formation	1/6	0.0437214	0.0582953	1
BP	GO:0061008	hepaticobiliary system development	1/6	0.0437214	0.0582953	1
BP	GO:1904064	positive regulation of cation transmembrane transport	1/6	0.0440279	0.0586021	1
BP	GO:0033135	regulation of peptidyl-serine phosphorylation	1/6	0.0446406	0.0592124	1
BP	GO:0048754	branching morphogenesis of an epithelial tube	1/6	0.0446406	0.0592124	1
BP	GO:0008277	regulation of G protein-coupled receptor signaling pathway	1/6	0.0449468	0.0595158	1
BP	GO:1903169	regulation of calcium ion transmembrane transport	1/6	0.045253	0.059818	1
BP	GO:0009411	response to UV	1/6	0.045559	0.0599132	1
BP	GO:0019827	stem cell population maintenance	1/6	0.045559	0.0599132	1
BP	GO:0045580	regulation of T cell differentiation	1/6	0.045559	0.0599132	1
BP	GO:0097530	granulocyte migration	1/6	0.0461709	0.0604076	1
BP	GO:0098727	maintenance of cell number	1/6	0.0461709	0.0604076	1
BP	GO:1903900	regulation of viral life cycle	1/6	0.0461709	0.0604076	1
BP	GO:0046631	alpha-beta T cell activation	1/6	0.0464767	0.0607043	1
BP	GO:0043535	regulation of blood vessel endothelial cell migration	1/6	0.0467824	0.0607934	1
BP	GO:0045834	positive regulation of lipid metabolic process	1/6	0.0467824	0.0607934	1
BP	GO:0050871	positive regulation of B cell activation	1/6	0.0467824	0.0607934	1
BP	GO:0002793	positive regulation of peptide secretion	1/6	0.0470881	0.0609842	1
BP	GO:0010821	regulation of mitochondrion organization	1/6	0.0470881	0.0609842	1
BP	GO:0001837	epithelial to mesenchymal transition	1/6	0.0476991	0.061568	1
BP	GO:0010976	positive regulation of neuron projection development	1/6	0.0476991	0.061568	1
BP	GO:1902107	positive regulation of leukocyte differentiation	1/6	0.0480045	0.0616513	1
BP	GO:1903708	positive regulation of hemopoiesis	1/6	0.0480045	0.0616513	1
BP	GO:2001236	regulation of extrinsic apoptotic signaling pathway	1/6	0.0480045	0.0616513	1
BP	GO:0002822	regulation of adaptive immune response based on somatic recombination of immune receptors built from immunoglobulin superfamily domains	1/6	0.0483099	0.0619398	1
BP	GO:0046165	alcohol biosynthetic process	1/6	0.0486151	0.0622273	1
BP	GO:0002706	regulation of lymphocyte mediated immunity	1/6	0.0489203	0.0624099	1
BP	GO:1902600	proton transmembrane transport	1/6	0.0489203	0.0624099	1
BP	GO:0032675	regulation of interleukin-6 production	1/6	0.0492253	0.062695	1
BP	GO:0051092	positive regulation of NF-kappaB transcription factor activity	1/6	0.0495303	0.062979	1
MF	GO:0048018	receptor ligand activity	5/6	7.52251e-08	1.71963e-06	5
MF	GO:0030546	signaling receptor activator activity	5/6	7.99826e-08	1.71963e-06	5
MF	GO:0042056	chemoattractant activity	3/6	1.50617e-07	2.15885e-06	3
MF	GO:0005125	cytokine activity	4/6	3.86589e-07	4.15583e-06	4
MF	GO:0005126	cytokine receptor binding	3/6	6.11038e-05	0.000525493	3
MF	GO:0008083	growth factor activity	2/6	0.00113677	0.00729306	2
MF	GO:0004252	serine-type endopeptidase activity	2/6	0.00122174	0.00729306	2
MF	GO:0008236	serine-type peptidase activity	2/6	0.0014945	0.00729306	2
MF	GO:0017171	serine hydrolase activity	2/6	0.00152645	0.00729306	2
MF	GO:0016004	phospholipase activator activity	1/6	0.0039206	0.0168586	1
MF	GO:0060229	lipase activator activity	1/6	0.00457279	0.0178755	1
MF	GO:0030296	protein tyrosine kinase activator activity	1/6	0.0062017	0.0222228	1
MF	GO:0004175	endopeptidase activity	2/6	0.00801192	0.0243049	2
MF	GO:0005104	fibroblast growth factor receptor binding	1/6	0.00815346	0.0243049	1
MF	GO:0004435	phosphatidylinositol phospholipase C activity	1/6	0.00847844	0.0243049	1
MF	GO:0004629	phospholipase C activity	1/6	0.00912814	0.0245319	1
MF	GO:0048019	receptor antagonist activity	1/6	0.0104265	0.0256826	1
MF	GO:0019956	chemokine binding	1/6	0.0107508	0.0256826	1
MF	GO:0030547	receptor inhibitor activity	1/6	0.0139896	0.0316606	1
MF	GO:0048020	CCR chemokine receptor binding	1/6	0.0149595	0.0321629	1
MF	GO:0008009	chemokine activity	1/6	0.0159286	0.0326157	1
MF	GO:0030374	nuclear receptor coactivator activity	1/6	0.017542	0.0340013	1
MF	GO:0043621	protein self-association	1/6	0.0181867	0.0340013	1
MF	GO:0042379	chemokine receptor binding	1/6	0.022369	0.0400778	1
MF	GO:0030295	protein kinase activator activity	1/6	0.0271762	0.0463342	1
MF	GO:0008081	phosphoric diester hydrolase activity	1/6	0.0287742	0.0463342	1
MF	GO:0019209	kinase activator activity	1/6	0.0290936	0.0463342	1
MF	GO:0004620	phospholipase activity	1/6	0.0338732	0.0511686	1
MF	GO:0004222	metalloendopeptidase activity	1/6	0.034509	0.0511686	1
MF	GO:0016298	lipase activity	1/6	0.0417957	0.0593911	1
MF	GO:0019955	cytokine binding	1/6	0.043689	0.0593911	1
MF	GO:0070851	growth factor receptor binding	1/6	0.0452644	0.0593911	1
MF	GO:0005178	integrin binding	1/6	0.0455792	0.0593911	1

## Sheet: Supplementary Table 4
Supplementary Table 4: KEGG enrichment analysis for all the risk genes
ID	Description	GeneRatio	pvalue	Count
hsa05417	Lipid and atherosclerosis	68/411	5.66e-37	68
hsa04933	AGE-RAGE signaling pathway in diabetic complications	45/411	2.36e-32	45
hsa05142	Chagas disease	39/411	6.67e-25	39
hsa04620	Toll-like receptor signaling pathway	37/411	2.21e-22	37
hsa05418	Fluid shear stress and atherosclerosis	42/411	4.12e-22	42
hsa05167	Kaposi sarcoma-associated herpesvirus infection	49/411	7.44e-22	49
hsa05323	Rheumatoid arthritis	33/411	4.97e-20	33
hsa04151	PI3K-Akt signaling pathway	64/411	6.24e-20	64
hsa05321	Inflammatory bowel disease	28/411	7.58e-20	28
hsa04066	HIF-1 signaling pathway	35/411	1.5e-19	35
hsa05161	Hepatitis B	42/411	2.62e-19	42
hsa05164	Influenza A	43/411	3.41e-19	43
hsa04668	TNF signaling pathway	35/411	4.08e-19	35
hsa05145	Toxoplasmosis	35/411	4.08e-19	35
hsa05205	Proteoglycans in cancer	47/411	4.1e-19	47
hsa05152	Tuberculosis	44/411	4.22e-19	44
hsa05163	Human cytomegalovirus infection	49/411	6.95e-19	49
hsa04917	Prolactin signaling pathway	28/411	8.53e-19	28
hsa05144	Malaria	24/411	1.52e-18	24
hsa04940	Type I diabetes mellitus	22/411	7.19e-18	22
hsa04659	Th17 cell differentiation	33/411	9.47e-18	33
hsa05140	Leishmaniasis	28/411	1.72e-17	28
hsa04060	Cytokine-cytokine receptor interaction	54/411	3.86e-17	54
hsa05330	Allograft rejection	20/411	1.14e-16	20
hsa01521	EGFR tyrosine kinase inhibitor resistance	27/411	4.08e-16	27
hsa04630	JAK-STAT signaling pathway	38/411	5.56e-16	38
hsa04068	FoxO signaling pathway	34/411	7.74e-16	34
hsa04930	Type II diabetes mellitus	21/411	8.16e-16	21
hsa05235	PD-L1 expression and PD-1 checkpoint pathway in cancer	28/411	1.33e-15	28
hsa05215	Prostate cancer	29/411	1.88e-15	29
hsa05320	Autoimmune thyroid disease	22/411	1.97e-15	22
hsa01522	Endocrine resistance	29/411	2.54e-15	29
hsa04932	Non-alcoholic fatty liver disease	36/411	4.73e-15	36
hsa04657	IL-17 signaling pathway	28/411	6.48e-15	28
hsa05171	Coronavirus disease - COVID-19	44/411	1.07e-14	44
hsa05162	Measles	33/411	3.49e-14	33
hsa04931	Insulin resistance	29/411	4.27e-14	29
hsa05166	Human T-cell leukemia virus 1 infection	42/411	4.94e-14	42
hsa04935	Growth hormone synthesis, secretion and action	30/411	9.64e-14	30
hsa04660	T cell receptor signaling pathway	28/411	1.11e-13	28
hsa05135	Yersinia infection	32/411	1.41e-13	32
hsa04010	MAPK signaling pathway	48/411	2.42e-13	48
hsa05218	Melanoma	23/411	3.42e-13	23
hsa05332	Graft-versus-host disease	18/411	3.84e-13	18
hsa04380	Osteoclast differentiation	30/411	7.66e-13	30
hsa04658	Th1 and Th2 cell differentiation	25/411	1.91e-12	25
hsa04610	Complement and coagulation cascades	24/411	2.15e-12	24
hsa05210	Colorectal cancer	24/411	2.84e-12	24
hsa04015	Rap1 signaling pathway	38/411	3.6e-12	38
hsa04210	Apoptosis	30/411	4.1e-12	30
hsa04625	C-type lectin receptor signaling pathway	26/411	5.57e-12	26
hsa05206	MicroRNAs in cancer	47/411	6.92e-12	47
hsa04672	Intestinal immune network for IgA production	18/411	9.02e-12	18
hsa04920	Adipocytokine signaling pathway	21/411	1.07e-11	21
hsa05132	Salmonella infection	41/411	1.16e-11	41
hsa05170	Human immunodeficiency virus 1 infection	37/411	2.15e-11	37
hsa05169	Epstein-Barr virus infection	36/411	2.18e-11	36
hsa05219	Bladder cancer	16/411	4.51e-11	16
hsa04211	Longevity regulating pathway	23/411	4.63e-11	23
hsa05416	Viral myocarditis	19/411	4.84e-11	19
hsa04510	Focal adhesion	35/411	8.24e-11	35
hsa05133	Pertussis	21/411	8.31e-11	21
hsa05212	Pancreatic cancer	21/411	8.31e-11	21
hsa05211	Renal cell carcinoma	20/411	9.08e-11	20
hsa05207	Chemical carcinogenesis - receptor activation	36/411	9.17e-11	36
hsa05143	African trypanosomiasis	15/411	9.67e-11	15
hsa05224	Breast cancer	29/411	1.7e-10	29
hsa04926	Relaxin signaling pathway	27/411	1.81e-10	27
hsa05160	Hepatitis C	30/411	1.86e-10	30
hsa04936	Alcoholic liver disease	28/411	3.59e-10	28
hsa04621	NOD-like receptor signaling pathway	32/411	5.7e-10	32
hsa04218	Cellular senescence	29/411	7.49e-10	29
hsa04213	Longevity regulating pathway - multiple species	18/411	7.84e-10	18
hsa05130	Pathogenic Escherichia coli infection	33/411	8.34e-10	33
hsa05134	Legionellosis	17/411	1.47e-09	17
hsa04061	Viral protein interaction with cytokine and cytokine receptor	22/411	3.42e-09	22
hsa04152	AMPK signaling pathway	24/411	5.02e-09	24
hsa05226	Gastric cancer	27/411	5.27e-09	27
hsa05230	Central carbon metabolism in cancer	18/411	6.75e-09	18
hsa04612	Antigen processing and presentation	19/411	6.81e-09	19
hsa05165	Human papillomavirus infection	43/411	8.14e-09	43
hsa05223	Non-small cell lung cancer	18/411	1.1e-08	18
hsa05310	Asthma	12/411	1.43e-08	12
hsa04640	Hematopoietic cell lineage	21/411	1.56e-08	21
hsa04370	VEGF signaling pathway	16/411	2.06e-08	16
hsa04722	Neurotrophin signaling pathway	23/411	2.09e-08	23
hsa05214	Glioma	18/411	2.2e-08	18
hsa05221	Acute myeloid leukemia	17/411	2.22e-08	17
hsa04062	Chemokine signaling pathway	30/411	2.66e-08	30
hsa04014	Ras signaling pathway	33/411	5.57e-08	33
hsa04024	cAMP signaling pathway	32/411	5.83e-08	32
hsa04923	Regulation of lipolysis in adipocytes	15/411	6.9e-08	15
hsa05208	Chemical carcinogenesis - reactive oxygen species	32/411	7.24e-08	32
hsa04910	Insulin signaling pathway	24/411	7.5e-08	24
hsa05415	Diabetic cardiomyopathy	30/411	9.67e-08	30
hsa04979	Cholesterol metabolism	14/411	1.03e-07	14
hsa05213	Endometrial cancer	15/411	1.15e-07	15
hsa04919	Thyroid hormone signaling pathway	22/411	1.34e-07	22
hsa05146	Amoebiasis	20/411	1.38e-07	20
hsa05220	Chronic myeloid leukemia	17/411	1.65e-07	17
hsa04664	Fc epsilon RI signaling pathway	16/411	1.81e-07	16
hsa05131	Shigellosis	33/411	2.53e-07	33
hsa05225	Hepatocellular carcinoma	26/411	2.82e-07	26
hsa04915	Estrogen signaling pathway	23/411	3.59e-07	23
hsa04514	Cell adhesion molecules	24/411	3.84e-07	24
hsa01524	Platinum drug resistance	16/411	5.15e-07	16
hsa04115	p53 signaling pathway	16/411	5.15e-07	16
hsa04064	NF-kappa B signaling pathway	19/411	8.98e-07	19
hsa04613	Neutrophil extracellular trap formation	27/411	9.55e-07	27
hsa04960	Aldosterone-regulated sodium reabsorption	11/411	1.27e-06	11
hsa05216	Thyroid cancer	11/411	1.27e-06	11
hsa04072	Phospholipase D signaling pathway	23/411	1.29e-06	23
hsa04217	Necroptosis	24/411	1.3e-06	24
hsa05231	Choline metabolism in cancer	18/411	1.61e-06	18
hsa04071	Sphingolipid signaling pathway	20/411	1.83e-06	20
hsa04140	Autophagy - animal	22/411	2.05e-06	22
hsa05222	Small cell lung cancer	17/411	2.88e-06	17
hsa04950	Maturity onset diabetes of the young	9/411	2.91e-06	9
hsa04150	mTOR signaling pathway	22/411	1.11e-05	22
hsa05340	Primary immunodeficiency	10/411	1.31e-05	10
hsa04012	ErbB signaling pathway	15/411	1.97e-05	15
hsa05010	Alzheimer disease	39/411	2.18e-05	39
hsa04145	Phagosome	21/411	2.42e-05	21
hsa04750	Inflammatory mediator regulation of TRP channels	16/411	2.88e-05	16
hsa04650	Natural killer cell mediated cytotoxicity	19/411	2.97e-05	19
hsa04080	Neuroactive ligand-receptor interaction	36/411	4.18e-05	36
hsa04611	Platelet activation	18/411	4.75e-05	18
hsa04662	B cell receptor signaling pathway	14/411	5.46e-05	14
hsa04928	Parathyroid hormone synthesis, secretion and action	16/411	7.72e-05	16
hsa05150	Staphylococcus aureus infection	15/411	8.61e-05	15
hsa04614	Renin-angiotensin system	7/411	9.82e-05	7
hsa04550	Signaling pathways regulating pluripotency of stem cells	19/411	0.000100996	19
hsa04924	Renin secretion	12/411	0.000154256	12
hsa04914	Progesterone-mediated oocyte maturation	15/411	0.000173738	15
hsa05120	Epithelial cell signaling in Helicobacter pylori infection	12/411	0.000177819	12
hsa04520	Adherens junction	12/411	0.000204388	12
hsa04726	Serotonergic synapse	16/411	0.000206357	16
hsa04371	Apelin signaling pathway	18/411	0.000212947	18
hsa05203	Viral carcinogenesis	23/411	0.000248127	23
hsa04810	Regulation of actin cytoskeleton	24/411	0.000262663	24
hsa05168	Herpes simplex virus 1 infection	43/411	0.000317667	43
hsa04929	GnRH secretion	11/411	0.000321651	11
hsa02010	ABC transporters	9/411	0.000349451	9
hsa04976	Bile secretion	13/411	0.000498072	13
hsa01523	Antifolate resistance	7/411	0.000599024	7
hsa04622	RIG-I-like receptor signaling pathway	11/411	0.000712195	11
hsa04020	Calcium signaling pathway	24/411	0.00106394	24
hsa04623	Cytosolic DNA-sensing pathway	10/411	0.00113932	10
hsa05322	Systemic lupus erythematosus	16/411	0.00135924	16
hsa04725	Cholinergic synapse	14/411	0.0016269	14
hsa04670	Leukocyte transendothelial migration	14/411	0.00177132	14
hsa04022	cGMP-PKG signaling pathway	18/411	0.00192035	18
hsa04973	Carbohydrate digestion and absorption	8/411	0.00222906	8
hsa04912	GnRH signaling pathway	12/411	0.00243282	12
hsa04730	Long-term depression	9/411	0.00297854	9
hsa04913	Ovarian steroidogenesis	8/411	0.00378336	8
hsa05202	Transcriptional misregulation in cancer	19/411	0.00408534	19
hsa03320	PPAR signaling pathway	10/411	0.00430666	10
hsa04215	Apoptosis - multiple species	6/411	0.0047975	6
hsa04934	Cushing syndrome	16/411	0.00514539	16
hsa04922	Glucagon signaling pathway	12/411	0.00766652	12
hsa04350	TGF-beta signaling pathway	11/411	0.00766958	11
hsa04270	Vascular smooth muscle contraction	14/411	0.00774198	14
hsa04261	Adrenergic signaling in cardiomyocytes	15/411	0.0088373	15
hsa05022	Pathways of neurodegeneration - multiple diseases	36/411	0.00972597	36
hsa05030	Cocaine addiction	7/411	0.0110542	7
hsa04921	Oxytocin signaling pathway	15/411	0.011134	15
hsa04911	Insulin secretion	10/411	0.0112491	10
hsa04916	Melanogenesis	11/411	0.0128917	11
hsa04918	Thyroid hormone synthesis	9/411	0.013008	9
hsa04540	Gap junction	10/411	0.0131172	10
hsa00591	Linoleic acid metabolism	5/411	0.0141118	5
hsa05410	Hypertrophic cardiomyopathy	10/411	0.0152093	10
hsa05100	Bacterial invasion of epithelial cells	9/411	0.0152973	9
hsa04975	Fat digestion and absorption	6/411	0.0202395	6
hsa04666	Fc gamma R-mediated phagocytosis	10/411	0.0245099	10
hsa04137	Mitophagy - animal	8/411	0.0284016	8
hsa00590	Arachidonic acid metabolism	7/411	0.033551	7
hsa05020	Prion disease	21/411	0.036343	21
hsa05217	Basal cell carcinoma	7/411	0.0390746	7
hsa00430	Taurine and hypotaurine metabolism	3/411	0.0441768	3

## Sheet: Supplementary Table 5
Supplementary Table 5: KEGG enrichment analysis for key risk genes
ID	Description	GeneRatio	pvalue	Count
hsa05205	Proteoglycans in cancer	3/6	0.00029225	3
hsa05144	Malaria	2/6	0.000539311	2
hsa04060	Cytokine-cytokine receptor interaction	3/6	0.000853013	3
hsa04623	Cytosolic DNA-sensing pathway	2/6	0.000856172	2
hsa05321	Inflammatory bowel disease	2/6	0.000911252	2
hsa05218	Melanoma	2/6	0.00111723	2
hsa01521	EGFR tyrosine kinase inhibitor resistance	2/6	0.00134363	2
hsa05323	Rheumatoid arthritis	2/6	0.00185712	2
hsa04061	Viral protein interaction with cytokine and cytokine receptor	2/6	0.00214393	2
hsa05226	Gastric cancer	2/6	0.00469947	2
hsa05164	Influenza A	2/6	0.00615048	2
hsa04621	NOD-like receptor signaling pathway	2/6	0.00709378	2
hsa04015	Rap1 signaling pathway	2/6	0.00916771	2
hsa05417	Lipid and atherosclerosis	2/6	0.00959473	2
hsa04014	Ras signaling pathway	2/6	0.0114857	2
hsa04020	Calcium signaling pathway	2/6	0.0118635	2
hsa05131	Shigellosis	2/6	0.0125382	2
hsa04010	MAPK signaling pathway	2/6	0.0175016	2
hsa05310	Asthma	1/6	0.0225009	1
hsa04151	PI3K-Akt signaling pathway	2/6	0.0248896	2
hsa05143	African trypanosomiasis	1/6	0.0268068	1
hsa05219	Bladder cancer	1/6	0.0296686	1
